# Supplementary material for: Ammonia for post-healing of formamidinium-based Perovskite films
Source: Nat Commun. 2022 Jul 29;13:4417. doi: 10.1038/s41467-022-32047-z (PMC9338283; doi:10.1038/s41467-022-32047-z)
Supplement: Supplementary file 4 — Source Data [file 41467_2022_32047_MOESM4_ESM.xlsx]

## Sheet: Figure 2a
Figure 2a	Time(min)	MAI-MA	FAI-MA	FAI-NH3
	0	0	0	0
	0.5	0.389	0.672	0.262
	1	1.142	1.042	1.312
	2	1.566	1.881	1.968
	4	2.023	2.392	2.558
	6	2.292	2.816	2.771
	12	2.426	3.044	2.885
	13	2	2.701	1.965
	14	1.498	2.063	1.68
	15	1.363	1.84	1.443
	16	1.215	1.758	1.313
	20	1.129	1.611	1.301
	30	1.126	1.601	1.296
	40	1.121	1.593	1.295
	50	1.119	1.592	1.292
	52	0.68	1.487	0.76
	54	0.43	1.321	0.324
	56	0.26	1.233	0.105
	58	0.13	1.131	0.022
	60	0.05	1.12	0.021
	65	0.01	1.119	0.01
	70	0	1.119	0

## Sheet: Figure 2b
		ppm	15NH3	ppm	15N-FAI	ppm	FAI-NH3	ppm	PbI2-NH3	ppm	FAPbI3-NH3
Figure 2b		-380.731	1.9832	-380.727	325.721	-380.793	606.125	-380.915	906.403	-380.866	1200.37
		-380.724	17.1229	-380.714	293.39	-380.787	605.211	-380.908	907.124	-380.86	1199.48
		-380.717	33.8387	-380.7	298.743	-380.78	593.205	-380.902	903.259	-380.854	1200.65
		-380.71	-20.0991	-380.686	305.828	-380.774	600.568	-380.896	898.274	-380.847	1199.23
		-380.703	-20.0249	-380.673	301.123	-380.768	608.003	-380.89	900.896	-380.841	1200.35
		-380.696	19.0393	-380.659	309.402	-380.762	598.454	-380.884	903.226	-380.835	1200.91
		-380.689	19.8311	-380.645	293.822	-380.756	594.603	-380.878	900.765	-380.829	1198.97
		-380.682	5.3048	-380.632	303.769	-380.75	604.875	-380.872	893.72	-380.823	1199.69
		-380.676	4.83948	-380.618	319.032	-380.744	617.011	-380.866	901.937	-380.817	1199.47
		-380.669	-29.5616	-380.604	290.924	-380.738	608.175	-380.86	901.17	-380.811	1200.37
		-380.662	4.36734	-380.591	288.267	-380.732	606.604	-380.853	901.794	-380.805	1199.28
		-380.655	7.46474	-380.577	295.91	-380.725	604.21	-380.847	904.313	-380.799	1198.15
		-380.648	10.6618	-380.564	288.397	-380.719	602.239	-380.841	901.806	-380.792	1201.76
		-380.641	-0.67633	-380.55	310.509	-380.713	600.33	-380.835	907.407	-380.786	1202.04
		-380.634	-16.978	-380.536	312.503	-380.707	600.453	-380.829	900.621	-380.78	1202.17
		-380.627	-2.91799	-380.523	291.948	-380.701	605.19	-380.823	898.879	-380.774	1200.17
		-380.62	-14.6885	-380.509	286.924	-380.695	600.913	-380.817	900.48	-380.768	1200.95
		-380.614	-38.3862	-380.495	284.492	-380.689	597.599	-380.811	903.489	-380.762	1200.98
		-380.607	5.36959	-380.482	297.925	-380.683	601.111	-380.805	897.681	-380.756	1199.24
		-380.6	-12.9186	-380.468	308.494	-380.677	594.923	-380.798	902.828	-380.75	1200.16
		-380.593	19.7367	-380.454	282.066	-380.671	599.331	-380.792	909.376	-380.744	1201.75
		-380.586	11.6923	-380.441	295.761	-380.664	607.966	-380.786	905.371	-380.737	1197.85
		-380.579	-0.03517	-380.427	304.691	-380.658	608.242	-380.78	904.282	-380.731	1197.37
		-380.572	-15.0043	-380.413	277.95	-380.652	598.643	-380.774	899.698	-380.725	1199.34
		-380.565	5.37205	-380.4	281.048	-380.646	600.595	-380.768	904.407	-380.719	1198.74
		-380.558	2.40371	-380.386	287.422	-380.64	604.387	-380.762	906.707	-380.713	1202.91
		-380.552	2.87739	-380.373	301.467	-380.634	593.927	-380.756	898.51	-380.707	1201.75
		-380.545	24.9312	-380.359	324.59	-380.628	596.123	-380.75	905.299	-380.701	1200.19
		-380.538	16.9763	-380.345	293.568	-380.622	602.795	-380.743	901.17	-380.695	1198.86
		-380.531	7.91226	-380.332	303.491	-380.616	600.782	-380.737	897.938	-380.689	1202.86
		-380.524	29.0922	-380.318	287.899	-380.609	599.179	-380.731	904.082	-380.682	1202.68
		-380.517	44.2154	-380.304	291.766	-380.603	597.013	-380.725	901.301	-380.676	1201.19
		-380.51	8.69712	-380.291	311.786	-380.597	593.633	-380.719	897.296	-380.67	1201.7
		-380.503	-2.02183	-380.277	301.91	-380.591	591.275	-380.713	899.153	-380.664	1202.17
		-380.496	-32.4355	-380.263	309.871	-380.585	602.737	-380.707	903.259	-380.658	1201.82
		-380.489	4.77586	-380.25	305.441	-380.579	602.159	-380.701	905.121	-380.652	1199.97
		-380.483	8.18904	-380.236	309.931	-380.573	602.994	-380.695	898.607	-380.646	1196.38
		-380.476	0.05388	-380.223	294.014	-380.567	592.905	-380.688	899.525	-380.64	1198.13
		-380.469	-25.1056	-380.209	299.598	-380.561	597.677	-380.682	898.516	-380.634	1198.67
		-380.462	3.9263	-380.195	330.87	-380.554	608.576	-380.676	900.719	-380.627	1199.58
		-380.455	12.8651	-380.182	277.027	-380.548	602.719	-380.67	897.412	-380.621	1198.82
		-380.448	5.29756	-380.168	306.545	-380.542	594.133	-380.664	902.116	-380.615	1198.79
		-380.441	9.23715	-380.154	308.077	-380.536	594.044	-380.658	902.183	-380.609	1199.67
		-380.434	10.0614	-380.141	306.416	-380.53	597.736	-380.652	911.373	-380.603	1198.97
		-380.427	22.4124	-380.127	290.266	-380.524	597.399	-380.646	906.186	-380.597	1197.19
		-380.421	20.9531	-380.113	282.045	-380.518	593.641	-380.64	899.414	-380.591	1197.44
		-380.414	0.17928	-380.1	296.654	-380.512	590.501	-380.634	898.932	-380.585	1198.48
		-380.407	14.3865	-380.086	300.571	-380.506	601.006	-380.627	902.982	-380.579	1198.6
		-380.4	4.74117	-380.073	294.299	-380.499	602.304	-380.621	897.045	-380.572	1201.55
		-380.393	-11.2046	-380.059	298.601	-380.493	599.585	-380.615	894.222	-380.566	1199.44
		-380.386	8.94553	-380.045	302.054	-380.487	603.462	-380.609	903.958	-380.56	1199.76
		-380.379	-15.1887	-380.032	269.227	-380.481	605.562	-380.603	894.152	-380.554	1198.27
		-380.372	16.0878	-380.018	290.981	-380.475	612.457	-380.597	884.908	-380.548	1198.54
		-380.365	36.9909	-380.004	289.583	-380.469	610.953	-380.591	898.285	-380.542	1200.27
		-380.359	6.03472	-379.991	311.527	-380.463	601.057	-380.585	902.789	-380.536	1199.35
		-380.352	-7.79228	-379.977	296.765	-380.457	597.129	-380.579	907.241	-380.53	1200.34
		-380.345	3.81605	-379.963	307.108	-380.451	608.457	-380.572	905.259	-380.524	1199.47
		-380.338	-4.4803	-379.95	313.602	-380.444	596.924	-380.566	898.958	-380.517	1199.28
		-380.331	5.90139	-379.936	304.798	-380.438	600.205	-380.56	902.482	-380.511	1200.81
		-380.324	10.2375	-379.923	277.014	-380.432	594.671	-380.554	895.954	-380.505	1198.09
		-380.317	9.61677	-379.909	324.118	-380.426	598.638	-380.548	899.045	-380.499	1199.64
		-380.31	6.31808	-379.895	319.6	-380.42	599.077	-380.542	897.458	-380.493	1197.95
		-380.303	-0.07333	-379.882	285.483	-380.414	601.701	-380.536	896.208	-380.487	1199.24
		-380.296	-4.90695	-379.868	300.298	-380.408	601.901	-380.53	894.704	-380.481	1201.25
		-380.29	-32.6299	-379.854	297.613	-380.402	596.81	-380.524	895.504	-380.475	1198.95
		-380.283	-3.3407	-379.841	281.749	-380.396	607.681	-380.517	900.001	-380.469	1197.98
		-380.276	-2.09856	-379.827	307.885	-380.389	600.751	-380.511	891.564	-380.463	1200.39
		-380.269	-1.89711	-379.813	298.072	-380.383	599.171	-380.505	895.75	-380.456	1198.72
		-380.262	11.4075	-379.8	299.09	-380.377	602.043	-380.499	900.205	-380.45	1199.12
		-380.255	40.403	-379.786	312.39	-380.371	598.222	-380.493	906.646	-380.444	1200.35
		-380.248	23.5748	-379.773	302.17	-380.365	591.093	-380.487	906.816	-380.438	1200.82
		-380.241	14.8451	-379.759	299.325	-380.359	585.369	-380.481	902.622	-380.432	1199.52
		-380.234	4.40018	-379.745	296.693	-380.353	597.348	-380.475	897.962	-380.426	1199.35
		-380.228	11.4097	-379.732	285.693	-380.347	602.808	-380.469	897.12	-380.42	1199.58
		-380.221	14.3901	-379.718	290.369	-380.341	607.125	-380.462	902.891	-380.414	1199.35
		-380.214	-15.1177	-379.704	305.407	-380.334	601.277	-380.456	899.005	-380.408	1199.72
		-380.207	8.16683	-379.691	284.16	-380.328	600.972	-380.45	908.029	-380.401	1199.79
		-380.2	20.5699	-379.677	282.004	-380.322	599.656	-380.444	903.192	-380.395	1201.19
		-380.193	22.8738	-379.663	277.623	-380.316	606.774	-380.438	898.123	-380.389	1200.39
		-380.186	-24.1167	-379.65	301.517	-380.31	598.619	-380.432	893.057	-380.383	1201.6
		-380.179	-10.867	-379.636	283.331	-380.304	597.964	-380.426	900.17	-380.377	1202.07
		-380.172	-0.83201	-379.623	300.836	-380.298	599.247	-380.42	895.244	-380.371	1202.17
		-380.166	-10.1843	-379.609	290.783	-380.292	599.607	-380.414	894.935	-380.365	1202
		-380.159	-33.5756	-379.595	310.972	-380.286	599.467	-380.407	900.7	-380.359	1201.32
		-380.152	-49.9102	-379.582	313.691	-380.28	603.907	-380.401	898.996	-380.353	1199.3
		-380.145	-8.34828	-379.568	296.257	-380.273	607.113	-380.395	899.141	-380.346	1200.9
		-380.138	-13.7238	-379.554	309.555	-380.267	602.663	-380.389	905.809	-380.34	1201.89
		-380.131	-13.0054	-379.541	294.235	-380.261	605.401	-380.383	897.627	-380.334	1203.57
		-380.124	-3.3222	-379.527	284.966	-380.255	602.649	-380.377	901.448	-380.328	1199.9
		-380.117	-2.28672	-379.513	309.81	-380.249	597.768	-380.371	893.474	-380.322	1200.61
		-380.11	-23.3473	-379.5	300.477	-380.243	604.341	-380.365	898.163	-380.316	1200.2
		-380.103	-15.1155	-379.486	317.958	-380.237	608.34	-380.359	904.678	-380.31	1201.54
		-380.097	16.585	-379.472	303.352	-380.231	595.521	-380.352	908.54	-380.304	1200.98
		-380.09	25.2902	-379.459	303.016	-380.225	601.555	-380.346	898.354	-380.298	1200.75
		-380.083	10.4205	-379.445	305.968	-380.218	597.042	-380.34	902.475	-380.291	1198.96
		-380.076	-5.43355	-379.432	319.198	-380.212	603.337	-380.334	908.3	-380.285	1199.5
		-380.069	1.61977	-379.418	312.139	-380.206	596.102	-380.328	901.753	-380.279	1199.13
		-380.062	-18.9337	-379.404	304.059	-380.2	594.871	-380.322	901.441	-380.273	1197.22
		-380.055	0.07438	-379.391	321.589	-380.194	602.823	-380.316	897.772	-380.267	1198.04
		-380.048	-2.45051	-379.377	289.8	-380.188	600.241	-380.31	902.497	-380.261	1198.91
		-380.041	-19.3253	-379.363	307.918	-380.182	596.054	-380.304	901.358	-380.255	1199.68
		-380.035	-4.4089	-379.35	299.239	-380.176	601.177	-380.298	898.092	-380.249	1199.18
		-380.028	1.95677	-379.336	323.824	-380.17	590.093	-380.291	900.151	-380.243	1199.95
		-380.021	23.4018	-379.322	324.642	-380.163	588.589	-380.285	902.848	-380.236	1200.99
		-380.014	-9.74529	-379.309	299.627	-380.157	592.026	-380.279	904.513	-380.23	1199.26
		-380.007	-8.44501	-379.295	302.292	-380.151	596.691	-380.273	899.535	-380.224	1202.29
		-380	-2.98481	-379.282	278.048	-380.145	600.01	-380.267	894.328	-380.218	1197.53
		-379.993	7.42928	-379.268	298.683	-380.139	600.034	-380.261	901.31	-380.212	1197.09
		-379.986	-7.52825	-379.254	290.063	-380.133	596.557	-380.255	903.762	-380.206	1198.04
		-379.979	2.43702	-379.241	299.26	-380.127	592.931	-380.249	902.393	-380.2	1201.29
		-379.973	2.8046	-379.227	308.942	-380.121	588.776	-380.243	896.845	-380.194	1200.55
		-379.966	-11.069	-379.213	293.51	-380.115	593.893	-380.236	908.663	-380.188	1198.68
		-379.959	7.94053	-379.2	275.321	-380.108	585.119	-380.23	902.709	-380.181	1201.46
		-379.952	-2.86812	-379.186	295.219	-380.102	588.151	-380.224	901.001	-380.175	1201.79
		-379.945	6.19169	-379.172	301.904	-380.096	598.179	-380.218	902.71	-380.169	1200.94
		-379.938	11.6418	-379.159	297.154	-380.09	599.482	-380.212	899.921	-380.163	1200.53
		-379.931	14.9742	-379.145	319.794	-380.084	598.761	-380.206	899.128	-380.157	1201.47
		-379.924	-11.8208	-379.132	291.139	-380.078	595.8	-380.2	895.165	-380.151	1200.83
		-379.917	-19.3616	-379.118	284.032	-380.072	601.336	-380.194	894.645	-380.145	1202.57
		-379.91	-21.5393	-379.104	297.096	-380.066	595.785	-380.188	901.454	-380.139	1199.95
		-379.904	-5.45483	-379.091	304.771	-380.06	592.645	-380.181	899.005	-380.133	1200.07
		-379.897	20.8283	-379.077	295.472	-380.053	586.688	-380.175	900.16	-380.126	1203
		-379.89	-24.7001	-379.063	281.879	-380.047	598.747	-380.169	899.289	-380.12	1203.18
		-379.883	15.0687	-379.05	286.449	-380.041	603.638	-380.163	903.443	-380.114	1201.39
		-379.876	10.3855	-379.036	300.711	-380.035	591.042	-380.157	906.215	-380.108	1199.49
		-379.869	34.5866	-379.022	300.972	-380.029	588.491	-380.151	898.514	-380.102	1199.29
		-379.862	1.80439	-379.009	293.662	-380.023	593.742	-380.145	898.696	-380.096	1200.9
		-379.855	17.6153	-378.995	311.363	-380.017	595.207	-380.139	897.079	-380.09	1198.4
		-379.848	23.2282	-378.982	283.348	-380.011	601.879	-380.133	894.706	-380.084	1198.21
		-379.842	31.7906	-378.968	277.573	-380.005	608.423	-380.126	904.729	-380.078	1199.08
		-379.835	1.26346	-378.954	295.318	-379.998	614.03	-380.12	902.775	-380.071	1200.68
		-379.828	3.28028	-378.941	284.597	-379.992	599.861	-380.114	903.507	-380.065	1204.37
		-379.821	1.76248	-378.927	291.829	-379.986	592.663	-380.108	902.014	-380.059	1203.45
		-379.814	20.786	-378.913	309.435	-379.98	605.848	-380.102	894.812	-380.053	1201.08
		-379.807	-9.92205	-378.9	329.321	-379.974	608.578	-380.096	892.995	-380.047	1209.69
		-379.8	-5.47038	-378.886	290.723	-379.968	601.12	-380.09	890.754	-380.041	1202.78
		-379.793	3.38652	-378.872	287.609	-379.962	599.084	-380.084	890.958	-380.035	1189.84
		-379.786	-7.93369	-378.859	265.51	-379.956	604.848	-380.078	895.879	-380.029	1196.4
		-379.78	-12.4522	-378.845	304.93	-379.95	603.685	-380.071	898.993	-380.023	1195.4
		-379.773	-15.441	-378.832	305.079	-379.944	605.381	-380.065	896.665	-380.016	1198.11
		-379.766	8.51433	-378.818	312.591	-379.937	601.337	-380.059	898.918	-380.01	1200.99
		-379.759	-1.74245	-378.804	294.51	-379.931	597.236	-380.053	901.576	-380.004	1199.43
		-379.752	6.5183	-378.791	298.026	-379.925	592.611	-380.047	896.389	-379.998	1198.8
		-379.745	3.82565	-378.777	281.219	-379.919	590.452	-380.041	899.629	-379.992	1199.37
		-379.738	-17.9208	-378.763	308.013	-379.913	592.812	-380.035	901.697	-379.986	1200.57
		-379.731	12.181	-378.75	302.332	-379.907	591.193	-380.029	900.192	-379.98	1198.5
		-379.724	-18.904	-378.736	293.911	-379.901	602.726	-380.023	898.566	-379.974	1197.41
		-379.717	-41.1594	-378.722	299.406	-379.895	592.704	-380.016	907.958	-379.968	1201.08
		-379.711	-18.1117	-378.709	307.667	-379.889	596.858	-380.01	902.929	-379.961	1201.21
		-379.704	-30.9111	-378.695	308.343	-379.882	608.575	-380.004	900.151	-379.955	1200.97
		-379.697	-41.629	-378.682	329.411	-379.876	607.256	-379.998	899.65	-379.949	1202.59
		-379.69	-8.08987	-378.668	303.31	-379.87	603.911	-379.992	896.08	-379.943	1197.81
		-379.683	3.47427	-378.654	320.235	-379.864	607.407	-379.986	901.938	-379.937	1198.31
		-379.676	-13.9765	-378.641	288.695	-379.858	606.99	-379.98	901.489	-379.931	1198.65
		-379.669	-34.9383	-378.627	305.962	-379.852	604.274	-379.974	900.379	-379.925	1198.26
		-379.662	9.48897	-378.613	310.68	-379.846	600.992	-379.968	893.456	-379.919	1199.03
		-379.655	8.97175	-378.6	303.454	-379.84	598.125	-379.962	895.901	-379.913	1200.78
		-379.649	-15.357	-378.586	307.013	-379.834	596.634	-379.955	900.782	-379.906	1200.58
		-379.642	-5.70159	-378.572	309.231	-379.827	601.379	-379.949	894.322	-379.9	1201.02
		-379.635	-20.5255	-378.559	291.631	-379.821	605.276	-379.943	889.05	-379.894	1199.38
		-379.628	-3.56099	-378.545	291.328	-379.815	601.365	-379.937	901.519	-379.888	1201.34
		-379.621	-2.92712	-378.531	297.641	-379.809	613.46	-379.931	896.242	-379.882	1200.09
		-379.614	15.1446	-378.518	301.013	-379.803	609.527	-379.925	900.833	-379.876	1198.31
		-379.607	15.0696	-378.504	287.076	-379.797	594.545	-379.919	905.102	-379.87	1199.83
		-379.6	38.8198	-378.491	297.77	-379.791	601.124	-379.913	901.992	-379.864	1200.95
		-379.593	-20.9353	-378.477	303.115	-379.785	606.214	-379.907	901.912	-379.858	1198.27
		-379.587	-5.63919	-378.463	304.271	-379.779	599.401	-379.9	904.698	-379.851	1198.26
		-379.58	35.334	-378.45	286.642	-379.772	589.671	-379.894	898.364	-379.845	1200.2
		-379.573	1.63472	-378.436	309.068	-379.766	593.511	-379.888	897.71	-379.839	1199.25
		-379.566	-4.36758	-378.422	315.805	-379.76	594.932	-379.882	902.72	-379.833	1198.98
		-379.559	-9.90738	-378.409	311.591	-379.754	603.941	-379.876	895.193	-379.827	1199.31
		-379.552	-10.8388	-378.395	292.663	-379.748	603.647	-379.87	894.979	-379.821	1199.76
		-379.545	5.84983	-378.381	288.635	-379.742	595.97	-379.864	901.633	-379.815	1200.04
		-379.538	19.0978	-378.368	275.846	-379.736	597.31	-379.858	896.704	-379.809	1200.77
		-379.531	-11.0829	-378.354	304.526	-379.73	597.802	-379.852	900.465	-379.803	1199.86
		-379.524	13.1273	-378.341	299.172	-379.724	607.158	-379.845	891.309	-379.797	1199.21
		-379.518	-28.5513	-378.327	298.691	-379.717	595.133	-379.839	896.865	-379.79	1198.33
		-379.511	-25.9475	-378.313	289.803	-379.711	599.253	-379.833	896.696	-379.784	1199.03
		-379.504	-31.23	-378.3	281.906	-379.705	602.752	-379.827	897.711	-379.778	1200.42
		-379.497	-28.579	-378.286	307.354	-379.699	600.027	-379.821	907.65	-379.772	1200.69
		-379.49	-4.43369	-378.272	298.44	-379.693	599.547	-379.815	907.634	-379.766	1200.65
		-379.483	-14.9926	-378.259	304.948	-379.687	597.143	-379.809	906.224	-379.76	1200.99
		-379.476	-8.41812	-378.245	297.819	-379.681	600.011	-379.803	900.605	-379.754	1203.34
		-379.469	10.1758	-378.231	298.734	-379.675	598.015	-379.797	900.433	-379.748	1200.42
		-379.462	-3.67555	-378.218	310.267	-379.669	598.063	-379.79	903.73	-379.742	1199.07
		-379.456	6.2088	-378.204	317.853	-379.662	598.132	-379.784	903.097	-379.735	1199.03
		-379.449	6.27708	-378.191	322.638	-379.656	600.874	-379.778	898.947	-379.729	1199.82
		-379.442	-5.41545	-378.177	320.929	-379.65	607.514	-379.772	893.12	-379.723	1200.39
		-379.435	14.0828	-378.163	271.681	-379.644	601.682	-379.766	899.634	-379.717	1199.99
		-379.428	16.8939	-378.15	284.871	-379.638	594.938	-379.76	899.508	-379.711	1201.11
		-379.421	21.0046	-378.136	308.702	-379.632	600.83	-379.754	900.794	-379.705	1199.39
		-379.414	22.5564	-378.122	288.734	-379.626	599.511	-379.748	906.294	-379.699	1200.44
		-379.407	-1.25931	-378.109	309.385	-379.62	598.548	-379.742	906.133	-379.693	1198.61
		-379.4	-5.90726	-378.095	311.051	-379.614	600.195	-379.735	893.879	-379.687	1202.54
		-379.394	-12.7115	-378.081	297.474	-379.608	597.937	-379.729	898.273	-379.68	1203.35
		-379.387	-4.22431	-378.068	282.8	-379.601	600.378	-379.723	896.06	-379.674	1199.46
		-379.38	13.2516	-378.054	286.305	-379.595	604.619	-379.717	894.006	-379.668	1198.29
		-379.373	12.7437	-378.041	287.511	-379.589	598.177	-379.711	902.949	-379.662	1200.78
		-379.366	-8.55851	-378.027	303.727	-379.583	603.481	-379.705	905.884	-379.656	1200.56
		-379.359	-8.04797	-378.013	290.712	-379.577	611.754	-379.699	901.093	-379.65	1202.26
		-379.352	2.67297	-378	303.821	-379.571	600.7	-379.693	898.304	-379.644	1200.89
		-379.345	-19.7131	-377.986	297.095	-379.565	599.7	-379.687	898.46	-379.638	1198.78
		-379.338	-15.2696	-377.972	322.003	-379.559	607.285	-379.68	897.489	-379.632	1197.65
		-379.331	-13.2718	-377.959	309.627	-379.553	599.869	-379.674	897.866	-379.625	1200.32
		-379.325	-5.00364	-377.945	299.839	-379.546	593.315	-379.668	899.757	-379.619	1200.56
		-379.318	-2.92003	-377.931	299.863	-379.54	598.236	-379.662	902.846	-379.613	1200.17
		-379.311	15.1553	-377.918	303.893	-379.534	589.545	-379.656	903.449	-379.607	1199.55
		-379.304	20.7915	-377.904	312.826	-379.528	596.823	-379.65	900.577	-379.601	1198.55
		-379.297	1.4405	-377.89	314.984	-379.522	599.121	-379.644	907.007	-379.595	1199.19
		-379.29	1.66177	-377.877	298.188	-379.516	599.93	-379.638	901.235	-379.589	1199.9
		-379.283	-2.8726	-377.863	300.537	-379.51	603.682	-379.632	904.097	-379.583	1200
		-379.276	-0.68752	-377.85	311.706	-379.504	601.825	-379.625	897.195	-379.577	1198.35
		-379.269	-4.49003	-377.836	302.784	-379.498	603.951	-379.619	885.152	-379.57	1199.13
		-379.263	25.9443	-377.822	288.661	-379.491	597.853	-379.613	893.636	-379.564	1199.15
		-379.256	27.0756	-377.809	301.877	-379.485	598.467	-379.607	901.279	-379.558	1200.03
		-379.249	-6.92914	-377.795	322.021	-379.479	608.78	-379.601	901.178	-379.552	1199.73
		-379.242	11.508	-377.781	271.758	-379.473	606.624	-379.595	903.2	-379.546	1201.25
		-379.235	17.8179	-377.768	304.579	-379.467	600.195	-379.589	903.847	-379.54	1201.38
		-379.228	2.82356	-377.754	297.346	-379.461	598.503	-379.583	908.298	-379.534	1200.39
		-379.221	4.74071	-377.74	299.057	-379.455	596.598	-379.577	903.058	-379.528	1201.93
		-379.214	-9.97407	-377.727	288.145	-379.449	596.538	-379.571	900.974	-379.522	1201.12
		-379.207	-30.6991	-377.713	300.69	-379.443	601.238	-379.564	900.538	-379.515	1201.29
		-379.201	-4.44713	-377.7	289.214	-379.436	596.289	-379.558	902.131	-379.509	1201.79
		-379.194	20.004	-377.686	290.774	-379.43	592.094	-379.552	900.361	-379.503	1200.58
		-379.187	26.7079	-377.672	310.997	-379.424	598.593	-379.546	899.092	-379.497	1199.33
		-379.18	16.8932	-377.659	299.515	-379.418	597.491	-379.54	902.16	-379.491	1199.32
		-379.173	-3.76956	-377.645	287.11	-379.412	599.968	-379.534	908.9	-379.485	1200.62
		-379.166	-16.6604	-377.631	295.342	-379.406	602.022	-379.528	905.542	-379.479	1200.5
		-379.159	-10.2477	-377.618	303.211	-379.4	603.914	-379.522	901.256	-379.473	1198.58
		-379.152	-17.0153	-377.604	294.688	-379.394	603.936	-379.516	904.755	-379.467	1196.79
		-379.145	2.13349	-377.59	293.874	-379.388	597.663	-379.509	897.439	-379.46	1198.63
		-379.138	2.98045	-377.577	313.096	-379.381	601.653	-379.503	895.786	-379.454	1201.84
		-379.132	-11.0388	-377.563	311.042	-379.375	595.067	-379.497	902.045	-379.448	1198.84
		-379.125	8.24081	-377.55	320.869	-379.369	592.495	-379.491	901.858	-379.442	1199.4
		-379.118	-12.0613	-377.536	301.441	-379.363	598.013	-379.485	901.024	-379.436	1196.87
		-379.111	-5.11925	-377.522	311.586	-379.357	602.353	-379.479	900.393	-379.43	1198.04
		-379.104	-25.3836	-377.509	322.763	-379.351	600.367	-379.473	893.098	-379.424	1198.46
		-379.097	-4.09343	-377.495	303.686	-379.345	599.436	-379.467	898.103	-379.418	1199.57
		-379.09	-8.17788	-377.481	315.913	-379.339	595.119	-379.461	897.574	-379.412	1200.89
		-379.083	24.2817	-377.468	327.661	-379.333	597.043	-379.454	894.743	-379.405	1201.24
		-379.076	-16.1884	-377.454	304.321	-379.326	596.596	-379.448	905.583	-379.399	1199.68
		-379.07	-1.20525	-377.44	300.547	-379.32	597.314	-379.442	899.975	-379.393	1199.37
		-379.063	-3.43711	-377.427	305.227	-379.314	602.428	-379.436	899.713	-379.387	1198.35
		-379.056	-5.3293	-377.413	302.42	-379.308	603.01	-379.43	900.426	-379.381	1196.77
		-379.049	-35.9284	-377.4	282.519	-379.302	602.119	-379.424	899.209	-379.375	1199.29
		-379.042	-14.9435	-377.386	305.592	-379.296	596.94	-379.418	899.007	-379.369	1200.54
		-379.035	-9.00864	-377.372	295.552	-379.29	595.671	-379.412	893.433	-379.363	1200.13
		-379.028	-34.2754	-377.359	281.586	-379.284	598.573	-379.406	894.229	-379.357	1201.16
		-379.021	-19.265	-377.345	309.55	-379.278	606.748	-379.399	900.474	-379.35	1199.19
		-379.014	-13.005	-377.331	289.877	-379.272	604.848	-379.393	902.887	-379.344	1199.51
		-379.008	-11.9535	-377.318	293.396	-379.265	599.902	-379.387	899.617	-379.338	1201.3
		-379.001	-11.8439	-377.304	304.991	-379.259	593.483	-379.381	901.472	-379.332	1203.29
		-378.994	-4.50623	-377.29	300.895	-379.253	597.638	-379.375	899.828	-379.326	1203.78
		-378.987	-12.9149	-377.277	288.478	-379.247	596.384	-379.369	904.09	-379.32	1204.17
		-378.98	-16.235	-377.263	288.745	-379.241	599.88	-379.363	895.05	-379.314	1201.15
		-378.973	-19.4444	-377.25	275.48	-379.235	600.089	-379.357	894.138	-379.308	1199.91
		-378.966	15.1146	-377.236	278.973	-379.229	596.036	-379.351	901.659	-379.302	1199.18
		-378.959	0.26643	-377.222	291.845	-379.223	601.752	-379.344	894.523	-379.295	1199.65
		-378.952	1.47487	-377.209	305.335	-379.217	595.04	-379.338	896.426	-379.289	1202.18
		-378.945	-4.34787	-377.195	310.155	-379.21	596.141	-379.332	895.182	-379.283	1198.29
		-378.939	-2.16182	-377.181	324.287	-379.204	599.339	-379.326	897.396	-379.277	1197.67
		-378.932	1.00501	-377.168	295.139	-379.198	608.385	-379.32	899.986	-379.271	1199.31
		-378.925	-0.82313	-377.154	282.25	-379.192	606.307	-379.314	902.06	-379.265	1200.71
		-378.918	15.9739	-377.14	278.805	-379.186	599.325	-379.308	901.752	-379.259	1199.85
		-378.911	-0.4004	-377.127	290.882	-379.18	600.751	-379.302	901.393	-379.253	1200.03
		-378.904	-25.6289	-377.113	320.813	-379.174	599.047	-379.296	899.335	-379.247	1201
		-378.897	-23.6241	-377.1	304.149	-379.168	598.262	-379.289	901.147	-379.24	1201.1
		-378.89	19.9867	-377.086	312.549	-379.162	602.843	-379.283	896.97	-379.234	1201.57
		-378.883	5.34574	-377.072	291.217	-379.155	599.029	-379.277	898.452	-379.228	1200.52
		-378.877	-9.03789	-377.059	302.308	-379.149	597.819	-379.271	903.656	-379.222	1198.69
		-378.87	-1.45976	-377.045	314.361	-379.143	604.233	-379.265	898.891	-379.216	1195.45
		-378.863	-14.8999	-377.031	287.13	-379.137	600.689	-379.259	899.23	-379.21	1197.72
		-378.856	11.5385	-377.018	307.264	-379.131	594.222	-379.253	896.441	-379.204	1197.84
		-378.849	26.5802	-377.004	306.238	-379.125	598.654	-379.247	891.098	-379.198	1200.44
		-378.842	-15.5064	-376.99	297.071	-379.119	604.502	-379.241	890.326	-379.192	1200.77
		-378.835	4.09373	-376.977	292.613	-379.113	599.986	-379.235	899.402	-379.185	1199.61
		-378.828	-0.1198	-376.963	298.692	-379.107	595.471	-379.228	897.085	-379.179	1200.76
		-378.821	-20.6907	-376.95	303.068	-379.1	604.726	-379.222	898.107	-379.173	1199.71
		-378.815	23.7053	-376.936	302.367	-379.094	605.991	-379.216	905.113	-379.167	1200.41
		-378.808	23.066	-376.922	324.2	-379.088	606.342	-379.21	900.594	-379.161	1199.73
		-378.801	27.5545	-376.909	291.918	-379.082	598.363	-379.204	901.979	-379.155	1199.48
		-378.794	10.9206	-376.895	298.18	-379.076	601.612	-379.198	899.301	-379.149	1199.66
		-378.787	7.12948	-376.881	305.686	-379.07	596.361	-379.192	894.313	-379.143	1200.8
		-378.78	-10.1066	-376.868	288.549	-379.064	595.758	-379.186	898.238	-379.137	1199.21
		-378.773	19.0195	-376.854	322.407	-379.058	595.946	-379.18	895.291	-379.13	1202.29
		-378.766	-1.09329	-376.84	298.719	-379.052	594.742	-379.173	900.27	-379.124	1203.09
		-378.759	-0.66348	-376.827	293.605	-379.045	600.82	-379.167	899.489	-379.118	1200.83
		-378.752	18.8502	-376.813	291.262	-379.039	604.737	-379.161	895.326	-379.112	1197.57
		-378.746	-6.53989	-376.799	288.932	-379.033	597.809	-379.155	894.005	-379.106	1201.57
		-378.739	-15.781	-376.786	295.373	-379.027	599.801	-379.149	893.178	-379.1	1201.26
		-378.732	10.4784	-376.772	298.501	-379.021	598.961	-379.143	896.219	-379.094	1201.25
		-378.725	3.08688	-376.759	313.079	-379.015	600.959	-379.137	892.845	-379.088	1201.13
		-378.718	18.8843	-376.745	292.139	-379.009	591.263	-379.131	895.037	-379.082	1199.54
		-378.711	18.3543	-376.731	291.923	-379.003	604.798	-379.125	894.593	-379.076	1200.49
		-378.704	-5.70459	-376.718	287.581	-378.997	599.974	-379.118	901.964	-379.069	1199.16
		-378.697	-9.79398	-376.704	282.587	-378.99	595.122	-379.112	896.077	-379.063	1199.23
		-378.69	-2.49679	-376.69	294.716	-378.984	595.61	-379.106	896.13	-379.057	1200.71
		-378.684	2.89615	-376.677	289.25	-378.978	592.061	-379.1	894.951	-379.051	1200.97
		-378.677	-18.4853	-376.663	293.713	-378.972	603.626	-379.094	886.871	-379.045	1200.83
		-378.67	-5.85561	-376.649	308.777	-378.966	597.897	-379.088	896.581	-379.039	1198.91
		-378.663	-21.1536	-376.636	317.919	-378.96	597.741	-379.082	899.274	-379.033	1197.23
		-378.656	-19.5249	-376.622	314.187	-378.954	603.437	-379.076	898.088	-379.027	1198.91
		-378.649	-8.51712	-376.609	309.819	-378.948	604.144	-379.07	892.394	-379.021	1198.97
		-378.642	-13.5036	-376.595	311.565	-378.942	603.055	-379.063	896.637	-379.014	1198.71
		-378.635	15.8761	-376.581	294.032	-378.935	600.008	-379.057	898.428	-379.008	1199.67
		-378.628	10.9274	-376.568	296.387	-378.929	596.494	-379.051	902.154	-379.002	1200.05
		-378.622	15.5151	-376.554	306.827	-378.923	601.106	-379.045	898.119	-378.996	1202.2
		-378.615	37.7265	-376.54	314.329	-378.917	597.989	-379.039	908.068	-378.99	1198.92
		-378.608	10.6204	-376.527	298.435	-378.911	599.227	-379.033	907.659	-378.984	1200.4
		-378.601	7.738	-376.513	287.698	-378.905	598.314	-379.027	892.581	-378.978	1202.04
		-378.594	0.00697	-376.499	305.376	-378.899	604.793	-379.021	895.567	-378.972	1200.58
		-378.587	7.56791	-376.486	294.684	-378.893	597.024	-379.015	898.914	-378.966	1201.8
		-378.58	-8.57366	-376.472	305.714	-378.887	590.716	-379.008	893.954	-378.959	1201.34
		-378.573	18.608	-376.459	326.661	-378.881	592.797	-379.002	903.584	-378.953	1201.33
		-378.566	35.6611	-376.445	313.047	-378.874	598.742	-378.996	906.379	-378.947	1203.77
		-378.559	40.559	-376.431	331.356	-378.868	592.844	-378.99	895.495	-378.941	1201.99
		-378.553	7.25582	-376.418	308.761	-378.862	597.46	-378.984	899.513	-378.935	1200.33
		-378.546	-17.1409	-376.404	289.986	-378.856	593.678	-378.978	898.186	-378.929	1199.33
		-378.539	-2.00485	-376.39	296.6	-378.85	599.979	-378.972	898.475	-378.923	1197.94
		-378.532	-3.48031	-376.377	300.03	-378.844	603.069	-378.966	899.899	-378.917	1199.36
		-378.525	8.66491	-376.363	296.122	-378.838	597.335	-378.96	896.589	-378.911	1197.94
		-378.518	-12.3495	-376.349	309.126	-378.832	604.136	-378.953	898.211	-378.904	1200.67
		-378.511	-19.7099	-376.336	316.247	-378.826	601.794	-378.947	905.59	-378.898	1198.25
		-378.504	-24.3023	-376.322	291.007	-378.819	592.701	-378.941	909.551	-378.892	1198.48
		-378.497	21.4896	-376.309	294.865	-378.813	594.622	-378.935	905.743	-378.886	1201.47
		-378.491	16.2052	-376.295	302.212	-378.807	600.108	-378.929	905.478	-378.88	1198.18
		-378.484	-11.0539	-376.281	271.55	-378.801	602.544	-378.923	903.475	-378.874	1197.49
		-378.477	-23.2876	-376.268	299.438	-378.795	607.406	-378.917	902.045	-378.868	1199.26
		-378.47	-30.4735	-376.254	294.753	-378.789	602.248	-378.911	903.197	-378.862	1201.82
		-378.463	-32.8056	-376.24	310.003	-378.783	610.853	-378.905	895.822	-378.856	1198.5
		-378.456	6.42726	-376.227	300.626	-378.777	608.753	-378.899	898.079	-378.849	1198.13
		-378.449	9.08838	-376.213	304.365	-378.771	604.375	-378.892	900.714	-378.843	1200.23
		-378.442	-4.11199	-376.199	304.306	-378.764	602.806	-378.886	897.724	-378.837	1200.45
		-378.435	-27.2784	-376.186	309.101	-378.758	594.217	-378.88	899.291	-378.831	1198.36
		-378.429	-16.4151	-376.172	318	-378.752	597.279	-378.874	908.424	-378.825	1201.68
		-378.422	8.93914	-376.159	302.427	-378.746	606.852	-378.868	907.22	-378.819	1201.52
		-378.415	11.9471	-376.145	282.22	-378.74	601.173	-378.862	907.623	-378.813	1199.81
		-378.408	16.7915	-376.131	305.96	-378.734	609.302	-378.856	904.872	-378.807	1200.1
		-378.401	-8.65821	-376.118	292.086	-378.728	607.149	-378.85	897.554	-378.801	1201.06
		-378.394	-2.09447	-376.104	297.893	-378.722	612.564	-378.844	896.68	-378.794	1200.56
		-378.387	7.3559	-376.09	295.04	-378.716	603.524	-378.837	897.924	-378.788	1200.86
		-378.38	-8.32614	-376.077	308.965	-378.709	594.065	-378.831	901.074	-378.782	1200.56
		-378.373	35.8599	-376.063	303.191	-378.703	595.919	-378.825	899.56	-378.776	1200.13
		-378.366	31.4502	-376.049	295.057	-378.697	598.331	-378.819	900.835	-378.77	1199.29
		-378.36	17.2501	-376.036	298.623	-378.691	599.424	-378.813	900.432	-378.764	1200.78
		-378.353	-5.38068	-376.022	291.047	-378.685	606.613	-378.807	899.609	-378.758	1198.84
		-378.346	8.92869	-376.008	279.279	-378.679	609.461	-378.801	900.006	-378.752	1199.37
		-378.339	-18.6344	-375.995	296.649	-378.673	606.714	-378.795	898.601	-378.746	1197.86
		-378.332	-12.9424	-375.981	298.988	-378.667	596.955	-378.789	901.419	-378.739	1197.17
		-378.325	15.1843	-375.968	297.587	-378.661	602.738	-378.782	898.72	-378.733	1199.8
		-378.318	8.39874	-375.954	310.897	-378.654	612.13	-378.776	898.879	-378.727	1201.59
		-378.311	-23.393	-375.94	317.129	-378.648	611.176	-378.77	894.002	-378.721	1200.25
		-378.304	-5.88123	-375.927	295.25	-378.642	596.486	-378.764	896.88	-378.715	1199.15
		-378.298	-6.75993	-375.913	291.144	-378.636	598.213	-378.758	898.7	-378.709	1198.94
		-378.291	13.6538	-375.899	267.295	-378.63	598.521	-378.752	896.229	-378.703	1199.79
		-378.284	21.3749	-375.886	294.072	-378.624	594.544	-378.746	901.118	-378.697	1199.43
		-378.277	38.5795	-375.872	286.402	-378.618	608.826	-378.74	901.301	-378.691	1198.07
		-378.27	30.7645	-375.858	290.952	-378.612	610.419	-378.734	898.929	-378.684	1200.19
		-378.263	0.42387	-375.845	297.737	-378.606	595.871	-378.727	891.944	-378.678	1201.45
		-378.256	-1.4753	-375.831	276.068	-378.599	596.34	-378.721	905.933	-378.672	1202.01
		-378.249	7.21276	-375.818	290.634	-378.593	601.563	-378.715	909.418	-378.666	1199.88
		-378.242	-9.10908	-375.804	298.212	-378.587	598.3	-378.709	906.514	-378.66	1198.45
		-378.236	13.0477	-375.79	294.614	-378.581	598.457	-378.703	897.462	-378.654	1198.54
		-378.229	13.0924	-375.777	309.004	-378.575	593.955	-378.697	897.819	-378.648	1200.81
		-378.222	-5.40857	-375.763	302.686	-378.569	597.363	-378.691	901.193	-378.642	1197.85
		-378.215	-3.04506	-375.749	291.954	-378.563	595.254	-378.685	897.471	-378.636	1200.05
		-378.208	22.7489	-375.736	307.974	-378.557	598.913	-378.679	892.981	-378.629	1200.7
		-378.201	-6.03932	-375.722	295.476	-378.551	607.602	-378.672	898.701	-378.623	1198.73
		-378.194	10.8878	-375.708	302.776	-378.545	601.988	-378.666	904.705	-378.617	1201.61
		-378.187	14.3306	-375.695	314.648	-378.538	597.533	-378.66	902.207	-378.611	1199.12
		-378.18	35.7784	-375.681	304.211	-378.532	596.346	-378.654	902.375	-378.605	1201.7
		-378.173	-30.8658	-375.668	310.565	-378.526	591.721	-378.648	897.689	-378.599	1202.17
		-378.167	-49.8459	-375.654	305.872	-378.52	595.751	-378.642	901.588	-378.593	1199.17
		-378.16	-33.5158	-375.64	291.024	-378.514	607.203	-378.636	905.13	-378.587	1198.64
		-378.153	3.18861	-375.627	306.763	-378.508	591.925	-378.63	902.813	-378.581	1200.27
		-378.146	-4.99655	-375.613	293.335	-378.502	598.19	-378.624	905.307	-378.574	1199.2
		-378.139	6.1115	-375.599	308.473	-378.496	600.331	-378.617	902.271	-378.568	1200.42
		-378.132	15.6602	-375.586	290.36	-378.49	601.755	-378.611	899.365	-378.562	1202.32
		-378.125	32.4104	-375.572	299.603	-378.483	605.367	-378.605	899.284	-378.556	1198.18
		-378.118	4.00559	-375.558	309.284	-378.477	607.058	-378.599	897.791	-378.55	1199.72
		-378.111	19.4606	-375.545	310.468	-378.471	605.234	-378.593	900.244	-378.544	1197.59
		-378.105	4.18218	-375.531	303.056	-378.465	600.196	-378.587	898.134	-378.538	1198.05
		-378.098	2.72673	-375.518	295.625	-378.459	599.656	-378.581	893.276	-378.532	1200.09
		-378.091	3.50279	-375.504	310.353	-378.453	602.986	-378.575	892.855	-378.526	1199.94
		-378.084	18.1455	-375.49	310.142	-378.447	603.903	-378.569	897.302	-378.519	1200.09
		-378.077	9.09009	-375.477	296.928	-378.441	599.924	-378.562	896.147	-378.513	1199.79
		-378.07	13.1718	-375.463	296.632	-378.435	602.4	-378.556	897.7	-378.507	1201.27
		-378.063	-25.3593	-375.449	291.942	-378.428	605.686	-378.55	899.508	-378.501	1200.07
		-378.056	-22.6195	-375.436	296.802	-378.422	600.117	-378.544	904.147	-378.495	1201.46
		-378.049	-8.99428	-375.422	305.111	-378.416	595.759	-378.538	903.922	-378.489	1199.68
		-378.043	0.68878	-375.408	282.487	-378.41	595.581	-378.532	900.194	-378.483	1201.84
		-378.036	1.43266	-375.395	294.038	-378.404	590.486	-378.526	901.052	-378.477	1202.54
		-378.029	-22.3441	-375.381	304.307	-378.398	597.326	-378.52	902.776	-378.471	1201.41
		-378.022	-20.03	-375.368	307.517	-378.392	592.425	-378.514	900.223	-378.464	1199.71
		-378.015	-11.2274	-375.354	315.396	-378.386	596.214	-378.508	900.89	-378.458	1202.83
		-378.008	-18.742	-375.34	310.474	-378.38	593.175	-378.501	903.638	-378.452	1201.62
		-378.001	-4.93676	-375.327	276.07	-378.373	600.445	-378.495	898.25	-378.446	1200.67
		-377.994	2.15567	-375.313	303.369	-378.367	593.381	-378.489	897.562	-378.44	1201.6
		-377.987	-1.91514	-375.299	307.783	-378.361	597.808	-378.483	900.798	-378.434	1201.75
		-377.98	-1.05575	-375.286	312.069	-378.355	601.384	-378.477	904.414	-378.428	1198.5
		-377.974	10.5739	-375.272	313.401	-378.349	599.755	-378.471	905.201	-378.422	1198.3
		-377.967	4.27694	-375.258	301.962	-378.343	600.76	-378.465	899.976	-378.416	1198.19
		-377.96	-15.4455	-375.245	285.122	-378.337	602.154	-378.459	906.014	-378.41	1198.37
		-377.953	3.73369	-375.231	281.953	-378.331	600.689	-378.453	897.555	-378.403	1199.09
		-377.946	14.6632	-375.217	308.298	-378.325	596.769	-378.446	896.92	-378.397	1199.2
		-377.939	9.19548	-375.204	290.08	-378.318	590.696	-378.44	900.101	-378.391	1200.74
		-377.932	-21.72	-375.19	315.989	-378.312	595.614	-378.434	898.947	-378.385	1200.26
		-377.925	0.88416	-375.177	303.474	-378.306	596.391	-378.428	896.511	-378.379	1200.33
		-377.918	12.3952	-375.163	290.392	-378.3	601.203	-378.422	899.815	-378.373	1198
		-377.912	-8.41615	-375.149	287.666	-378.294	603.797	-378.416	901.551	-378.367	1200.41
		-377.905	17.4962	-375.136	308.075	-378.288	592.789	-378.41	900.233	-378.361	1201.63
		-377.898	22.8396	-375.122	298.348	-378.282	596.521	-378.404	907.691	-378.355	1202.87
		-377.891	7.35796	-375.108	307.542	-378.276	599.826	-378.398	904.721	-378.348	1199.45
		-377.884	9.11475	-375.095	283.067	-378.27	595.645	-378.391	902.928	-378.342	1195.29
		-377.877	19.7471	-375.081	274.139	-378.263	594.936	-378.385	903.526	-378.336	1199.58
		-377.87	-11.7185	-375.067	299.818	-378.257	601.255	-378.379	895.06	-378.33	1199.83
		-377.863	-0.49778	-375.054	293.487	-378.251	604.938	-378.373	898.745	-378.324	1199.25
		-377.856	-19.1078	-375.04	297.101	-378.245	606.597	-378.367	899.056	-378.318	1201.29
		-377.85	26.23	-375.027	287.368	-378.239	607.288	-378.361	895.949	-378.312	1198.47
		-377.843	39.8873	-375.013	286.432	-378.233	603.342	-378.355	894.181	-378.306	1199.67
		-377.836	26.1161	-374.999	273.843	-378.227	595.383	-378.349	901.495	-378.3	1200.8
		-377.829	1.68718	-374.986	283.594	-378.221	589.769	-378.343	904.802	-378.293	1199.41
		-377.822	4.9743	-374.972	292.006	-378.215	596.38	-378.336	898.397	-378.287	1198.8
		-377.815	1.32709	-374.958	295.863	-378.208	605.189	-378.33	903.008	-378.281	1199.7
		-377.808	-0.13182	-374.945	306.761	-378.202	595.032	-378.324	902.708	-378.275	1199.4
		-377.801	8.81158	-374.931	306.79	-378.196	585.889	-378.318	905.276	-378.269	1199.37
		-377.794	-5.85867	-374.917	312.372	-378.19	590.514	-378.312	908.081	-378.263	1198.7
		-377.787	0.60207	-374.904	315.693	-378.184	595.254	-378.306	892.69	-378.257	1198.43
		-377.781	23.7108	-374.89	290.689	-378.178	597.854	-378.3	895.451	-378.251	1198.12
		-377.774	23.1219	-374.877	290.36	-378.172	599.211	-378.294	897.76	-378.245	1200.35
		-377.767	-4.32812	-374.863	290.318	-378.166	600.879	-378.288	900.051	-378.238	1200.74
		-377.76	-22.6089	-374.849	294.405	-378.16	599.129	-378.281	899.98	-378.232	1199.78
		-377.753	-8.92823	-374.836	301.337	-378.154	600.29	-378.275	896.531	-378.226	1198.9
		-377.746	-25.9048	-374.822	305.829	-378.147	601.82	-378.269	898.528	-378.22	1198.74
		-377.739	-0.10774	-374.808	283.968	-378.141	612.983	-378.263	896.443	-378.214	1200.26
		-377.732	18.0358	-374.795	303.178	-378.135	600.617	-378.257	902.766	-378.208	1202.55
		-377.725	1.0751	-374.781	318.173	-378.129	602.12	-378.251	903.142	-378.202	1199.24
		-377.719	-6.19622	-374.767	332.982	-378.123	598.558	-378.245	908.704	-378.196	1198.64
		-377.712	-4.38746	-374.754	304.542	-378.117	594.217	-378.239	901.85	-378.19	1197.96
		-377.705	4.17958	-374.74	302.222	-378.111	599.323	-378.233	899.526	-378.183	1202.52
		-377.698	15.1265	-374.727	318.775	-378.105	606.659	-378.226	897.903	-378.177	1203.11
		-377.691	15.7589	-374.713	312.008	-378.099	598.447	-378.22	895.249	-378.171	1202.38
		-377.684	27.4596	-374.699	298.38	-378.092	595.269	-378.214	898.513	-378.165	1203.17
		-377.677	9.41454	-374.686	288.978	-378.086	589.619	-378.208	902.391	-378.159	1200.72
		-377.67	-32.8242	-374.672	302.851	-378.08	595.439	-378.202	899.704	-378.153	1200.05
		-377.663	-33.1772	-374.658	306.764	-378.074	603.708	-378.196	893.342	-378.147	1199.94
		-377.657	-2.06457	-374.645	315.518	-378.068	608.435	-378.19	900.674	-378.141	1200.7
		-377.65	0.96771	-374.631	294.648	-378.062	604.758	-378.184	907.745	-378.135	1198.54
		-377.643	-25.3833	-374.617	299.496	-378.056	603.949	-378.178	905.268	-378.128	1199.39
		-377.636	-22.135	-374.604	297.378	-378.05	603.891	-378.171	905.042	-378.122	1200.94
		-377.629	-19.0831	-374.59	300.488	-378.044	605.832	-378.165	903.496	-378.116	1198.9
		-377.622	24.8378	-374.577	317.495	-378.037	602.165	-378.159	904.277	-378.11	1201.29
		-377.615	-11.2369	-374.563	296.044	-378.031	595.557	-378.153	899.825	-378.104	1200.51
		-377.608	11.0889	-374.549	287.008	-378.025	596.154	-378.147	900.39	-378.098	1200.02
		-377.601	-10.7985	-374.536	313.954	-378.019	602.099	-378.141	903.098	-378.092	1198.79
		-377.594	-17.7386	-374.522	290.78	-378.013	597.093	-378.135	897.873	-378.086	1198.07
		-377.588	-20.0678	-374.508	318.64	-378.007	596.193	-378.129	902.798	-378.08	1199.47
		-377.581	30.8743	-374.495	294.983	-378.001	596.586	-378.123	898.846	-378.073	1198.51
		-377.574	-7.09133	-374.481	305.399	-377.995	596.715	-378.117	891.894	-378.067	1201.38
		-377.567	-0.91233	-374.467	291.214	-377.989	605.427	-378.11	893.739	-378.061	1199.72
		-377.56	18.2614	-374.454	294.512	-377.982	607.264	-378.104	895.995	-378.055	1199.31
		-377.553	29.3537	-374.44	299.411	-377.976	596.914	-378.098	900.456	-378.049	1202.28
		-377.546	1.87864	-374.426	301.672	-377.97	599.252	-378.092	900.766	-378.043	1195.44
		-377.539	-6.24612	-374.413	317.475	-377.964	602.305	-378.086	900.192	-378.037	1197.66
		-377.532	15.3398	-374.399	300.077	-377.958	601.898	-378.08	898.433	-378.031	1202.15
		-377.526	7.46473	-374.386	321.811	-377.952	596.974	-378.074	898.021	-378.025	1201.14
		-377.519	-6.95065	-374.372	300.333	-377.946	594.959	-378.068	903.259	-378.018	1201.27
		-377.512	21.2326	-374.358	302.46	-377.94	598.85	-378.062	889.918	-378.012	1198.93
		-377.505	25.8423	-374.345	300.307	-377.934	602.391	-378.055	901.152	-378.006	1196.63
		-377.498	9.51111	-374.331	318.498	-377.927	597.423	-378.049	906.438	-378	1200.36
		-377.491	16.5104	-374.317	306.643	-377.921	598.127	-378.043	897.304	-377.994	1201.34
		-377.484	-1.80304	-374.304	316.518	-377.915	603.43	-378.037	901.441	-377.988	1202.87
		-377.477	5.17505	-374.29	315.616	-377.909	595.933	-378.031	896.902	-377.982	1199.58
		-377.47	91.2501	-374.276	301.15	-377.903	594.494	-378.025	898.365	-377.976	1198.84
		-377.464	180.121	-374.263	298.877	-377.897	592.73	-378.019	898.167	-377.97	1198.89
		-377.457	176.027	-374.249	287.757	-377.891	606.594	-378.013	891.32	-377.963	1202.64
		-377.45	145.056	-374.236	282.585	-377.885	606.885	-378.007	901.364	-377.957	1202.74
		-377.443	91.3113	-374.222	272.13	-377.879	602.125	-378	897.703	-377.951	1203.28
		-377.436	100.36	-374.208	294.808	-377.872	598.782	-377.994	894.493	-377.945	1200.98
		-377.429	39.5091	-374.195	298.766	-377.866	588.953	-377.988	899.015	-377.939	1199.72
		-377.422	43.8876	-374.181	293.411	-377.86	592.799	-377.982	904.209	-377.933	1196.4
		-377.415	23.4086	-374.167	291.172	-377.854	597.71	-377.976	904.718	-377.927	1197.81
		-377.408	9.91143	-374.154	300.135	-377.848	593.58	-377.97	909.5	-377.921	1199.81
		-377.401	28.0177	-374.14	276.974	-377.842	599.929	-377.964	901.67	-377.915	1200.04
		-377.395	7.18402	-374.126	314.545	-377.836	600.886	-377.958	901.976	-377.908	1200.69
		-377.388	-1.8331	-374.113	307.677	-377.83	603.849	-377.952	899.087	-377.902	1198.82
		-377.381	-11.9493	-374.099	268.693	-377.824	608.17	-377.945	901.94	-377.896	1198.65
		-377.374	8.73058	-374.086	311.705	-377.817	599.255	-377.939	898.5	-377.89	1199.56
		-377.367	3.55116	-374.072	290.382	-377.811	600.54	-377.933	895.874	-377.884	1199.34
		-377.36	-25.8632	-374.058	318.718	-377.805	604.486	-377.927	899.351	-377.878	1201.33
		-377.353	-26.6204	-374.045	302.973	-377.799	605.096	-377.921	901.282	-377.872	1200.98
		-377.346	0.99065	-374.031	300.421	-377.793	602.638	-377.915	899.562	-377.866	1197.49
		-377.339	2.82137	-374.017	296.302	-377.787	592.903	-377.909	898.458	-377.86	1200.13
		-377.333	-16.6107	-374.004	284.952	-377.781	596.111	-377.903	898.601	-377.853	1199.69
		-377.326	-8.46609	-373.99	295.913	-377.775	595.73	-377.897	900.794	-377.847	1198.63
		-377.319	6.7692	-373.976	309.372	-377.769	594.337	-377.89	906.046	-377.841	1198.96
		-377.312	-34.8391	-373.963	296.16	-377.763	601.495	-377.884	901.893	-377.835	1201.74
		-377.305	-16.33	-373.949	304.378	-377.756	595.981	-377.878	905.773	-377.829	1198.03
		-377.298	-13.8264	-373.936	310.213	-377.75	594.457	-377.872	892.554	-377.823	1198.5
		-377.291	5.27715	-373.922	296.754	-377.744	596.46	-377.866	897.41	-377.817	1200.16
		-377.284	-9.04113	-373.908	283.548	-377.738	592.003	-377.86	900.999	-377.811	1199.34
		-377.277	16.6444	-373.895	313.423	-377.732	600.577	-377.854	899.608	-377.805	1199.01
		-377.271	17.1382	-373.881	283.509	-377.726	605.995	-377.848	898.18	-377.798	1200.46
		-377.264	7.1046	-373.867	306.957	-377.72	594.158	-377.842	902.723	-377.792	1199.22
		-377.257	-8.04417	-373.854	296.823	-377.714	596.018	-377.835	904.257	-377.786	1199.07
		-377.25	2.08597	-373.84	293.133	-377.708	589.835	-377.829	901.098	-377.78	1199.6
		-377.243	3.72996	-373.826	299.573	-377.701	594.334	-377.823	901.163	-377.774	1201.34
		-377.236	-56.9803	-373.813	300.52	-377.695	598.827	-377.817	900.73	-377.768	1202.64
		-377.229	-18.9652	-373.799	316.494	-377.689	601.445	-377.811	900.849	-377.762	1202.83
		-377.222	-3.15628	-373.786	305.518	-377.683	597.453	-377.805	900.806	-377.756	1201.47
		-377.215	-6.95552	-373.772	290.218	-377.677	595.75	-377.799	904.856	-377.75	1199.23
		-377.209	-0.59395	-373.758	304.131	-377.671	598.747	-377.793	904.301	-377.743	1200.29
		-377.202	11.0282	-373.745	306.247	-377.665	597.678	-377.787	899.404	-377.737	1199.79
		-377.195	27.4673	-373.731	320.147	-377.659	600.394	-377.781	902.52	-377.731	1198.5
		-377.188	13.669	-373.717	311.621	-377.653	592.778	-377.774	899.005	-377.725	1198.64
		-377.181	1.3151	-373.704	296.773	-377.646	593.674	-377.768	897.976	-377.719	1201.27
		-377.174	-2.52883	-373.69	299.521	-377.64	594.849	-377.762	894.489	-377.713	1200.18
		-377.167	-18.4917	-373.676	286.039	-377.634	597.167	-377.756	897.184	-377.707	1199.34
		-377.16	-19.0029	-373.663	312.287	-377.628	600.949	-377.75	900.883	-377.701	1198.35
		-377.153	-16.9132	-373.649	303.27	-377.622	598.237	-377.744	903.44	-377.695	1199.86
		-377.146	-2.43162	-373.636	322.107	-377.616	598.776	-377.738	890.328	-377.689	1202.16
		-377.14	7.26976	-373.622	299.783	-377.61	599.648	-377.732	901.048	-377.682	1200.09
		-377.133	-2.14441	-373.608	303.282	-377.604	595.203	-377.726	894.47	-377.676	1199.07
		-377.126	-5.30168	-373.595	294.799	-377.598	588.501	-377.719	903.892	-377.67	1199.79
		-377.119	15.0904	-373.581	292.324	-377.591	599.846	-377.713	910.38	-377.664	1197.41
		-377.112	-1.94779	-373.567	299.418	-377.585	600.989	-377.707	907.175	-377.658	1197.78
		-377.105	-5.08868	-373.554	278.605	-377.579	597.689	-377.701	902.127	-377.652	1198.66
		-377.098	-15.1716	-373.54	290.634	-377.573	590.657	-377.695	901.766	-377.646	1202.09
		-377.091	5.71092	-373.526	313.539	-377.567	602.456	-377.689	907.666	-377.64	1203.03
		-377.084	-12.5579	-373.513	295.19	-377.561	602.107	-377.683	904.494	-377.634	1201.95
		-377.078	-8.82255	-373.499	310.356	-377.555	601.623	-377.677	902.155	-377.627	1201.95
		-377.071	-7.4312	-373.485	301.168	-377.549	594.332	-377.671	901.145	-377.621	1200.25
		-377.064	-5.90192	-373.472	294.981	-377.543	592.764	-377.664	903.518	-377.615	1199.7
		-377.057	24.3329	-373.458	292.181	-377.536	603.212	-377.658	900.137	-377.609	1199.59
		-377.05	6.13589	-373.445	294.564	-377.53	607.207	-377.652	900.2	-377.603	1199.8
		-377.043	19.2143	-373.431	305.378	-377.524	601.682	-377.646	898.74	-377.597	1199.26
		-377.036	19.2716	-373.417	294.432	-377.518	602.593	-377.64	899.718	-377.591	1200.31
		-377.029	7.97913	-373.404	298.757	-377.512	602.797	-377.634	899.832	-377.585	1200.36
		-377.022	-24.9437	-373.39	308.997	-377.506	604.642	-377.628	898.522	-377.579	1199.76
		-377.015	13.5195	-373.376	300.262	-377.5	601.19	-377.622	897.988	-377.572	1198.6
		-377.009	9.71136	-373.363	300.375	-377.494	606.582	-377.616	893.861	-377.566	1197.32
		-377.002	-38.5879	-373.349	294.679	-377.488	600.434	-377.609	894.711	-377.56	1198.46
		-376.995	-39.6458	-373.335	298.68	-377.481	590.311	-377.603	899.101	-377.554	1200.04
		-376.988	-3.17395	-373.322	292.072	-377.475	602.749	-377.597	906.015	-377.548	1196.97
		-376.981	24.4674	-373.308	294.866	-377.469	602.562	-377.591	904.021	-377.542	1198.77
		-376.974	4.72901	-373.295	288.43	-377.463	603.428	-377.585	901.881	-377.536	1198.27
		-376.967	2.30477	-373.281	308.039	-377.457	608.285	-377.579	906.93	-377.53	1200.26
		-376.96	16.5103	-373.267	292.198	-377.451	613.834	-377.573	902.448	-377.524	1202.13
		-376.953	-13.3464	-373.254	293.794	-377.445	608.843	-377.567	904.81	-377.517	1201.4
		-376.947	3.17182	-373.24	304.291	-377.439	605.197	-377.561	896.497	-377.511	1197.77
		-376.94	-10.4364	-373.226	307.893	-377.433	595.355	-377.554	895.853	-377.505	1199.43
		-376.933	9.20754	-373.213	283.437	-377.427	602.657	-377.548	903.468	-377.499	1198.29
		-376.926	-1.58537	-373.199	302.76	-377.42	598.835	-377.542	896.346	-377.493	1197.38
		-376.919	-18.1702	-373.185	300.341	-377.414	602.687	-377.536	893.671	-377.487	1198.54
		-376.912	-33.5761	-373.172	292.163	-377.408	601.399	-377.53	901.554	-377.481	1201.9
		-376.905	-0.46682	-373.158	301.705	-377.402	601.667	-377.524	908.372	-377.475	1199.85
		-376.898	-13.9417	-373.145	285.701	-377.396	599.949	-377.518	903.3	-377.469	1198.48
		-376.891	-13.1211	-373.131	289.617	-377.39	604.801	-377.512	898.255	-377.462	1199.43
		-376.885	-27.9782	-373.117	290.225	-377.384	604.809	-377.506	899.659	-377.456	1200.44
		-376.878	-2.6844	-373.104	297.697	-377.378	603.131	-377.499	903.268	-377.45	1199.1
		-376.871	7.99142	-373.09	298.407	-377.372	597.306	-377.493	899.75	-377.444	1200.3
		-376.864	16.3446	-373.076	292.138	-377.365	591.2	-377.487	903.23	-377.438	1199.52
		-376.857	-4.81254	-373.063	275.606	-377.359	599.343	-377.481	902.586	-377.432	1200.13
		-376.85	-3.67661	-373.049	306.917	-377.353	598.698	-377.475	897.783	-377.426	1199.3
		-376.843	-6.00364	-373.035	298.84	-377.347	597.301	-377.469	896.391	-377.42	1201.34
		-376.836	-8.52596	-373.022	289.447	-377.341	602.419	-377.463	898.556	-377.414	1200.61
		-376.829	21.5612	-373.008	314.801	-377.335	604.803	-377.457	899.644	-377.407	1200.01
		-376.822	10.2792	-372.995	312.034	-377.329	597.042	-377.451	903.603	-377.401	1198.91
		-376.816	12.5557	-372.981	284.444	-377.323	600.214	-377.445	901.464	-377.395	1199.61
		-376.809	-11.491	-372.967	291.677	-377.317	595.022	-377.438	896.894	-377.389	1198.74
		-376.802	-12.9817	-372.954	287.859	-377.31	595.397	-377.432	898.134	-377.383	1200.14
		-376.795	-9.84033	-372.94	304.022	-377.304	598.94	-377.426	894.887	-377.377	1200.82
		-376.788	13.0817	-372.926	328.846	-377.298	585.595	-377.42	898.334	-377.371	1198.68
		-376.781	13.6065	-372.913	315.303	-377.292	588.818	-377.414	898.261	-377.365	1199.73
		-376.774	29.2217	-372.899	290.752	-377.286	595.366	-377.408	905.929	-377.359	1199.87
		-376.767	25.8766	-372.885	297.829	-377.28	607.223	-377.402	907.611	-377.352	1201.43
		-376.76	-21.3355	-372.872	314.537	-377.274	595.021	-377.396	907.021	-377.346	1201.17
		-376.754	-12.2508	-372.858	305.974	-377.268	603.511	-377.39	902.012	-377.34	1199.98
		-376.747	-6.11231	-372.845	321.182	-377.262	607.746	-377.383	902.246	-377.334	1200.8
		-376.74	18.9206	-372.831	299.366	-377.255	595.56	-377.377	896.031	-377.328	1198.39
		-376.733	0.59256	-372.817	284.222	-377.249	593.599	-377.371	898.26	-377.322	1199.73
		-376.726	-4.30089	-372.804	303.338	-377.243	605.967	-377.365	901.672	-377.316	1201.99
		-376.719	-25.6977	-372.79	314.149	-377.237	615.018	-377.359	898.318	-377.31	1201
		-376.712	0.52411	-372.776	315.482	-377.231	610.584	-377.353	899.628	-377.304	1200.85
		-376.705	11.3913	-372.763	307.886	-377.225	605.379	-377.347	902.05	-377.297	1200.79
		-376.698	4.1157	-372.749	317.178	-377.219	601.317	-377.341	905.135	-377.291	1200.76
		-376.692	6.48235	-372.735	308.474	-377.213	601.149	-377.335	903.132	-377.285	1200.01
		-376.685	20.0086	-372.722	290.793	-377.207	591.968	-377.328	900.374	-377.279	1200.31
		-376.678	8.1487	-372.708	295.822	-377.2	596.977	-377.322	898.778	-377.273	1200.55
		-376.671	-36.4347	-372.695	314.624	-377.194	595.433	-377.316	904.239	-377.267	1200.64
		-376.664	-19.5969	-372.681	302.356	-377.188	593.745	-377.31	898.968	-377.261	1198.87
		-376.657	-4.03385	-372.667	304.969	-377.182	594.517	-377.304	899.764	-377.255	1197.7
		-376.65	-3.45177	-372.654	302.782	-377.176	599.776	-377.298	902.288	-377.249	1199.16
		-376.643	9.20664	-372.64	297.759	-377.17	610.417	-377.292	897.98	-377.242	1203.14
		-376.636	-1.32541	-372.626	310.368	-377.164	605.085	-377.286	897.881	-377.236	1202.88
		-376.63	-22.2494	-372.613	283.847	-377.158	598.741	-377.28	898.265	-377.23	1203.69
		-376.623	-12.614	-372.599	296.724	-377.152	610.317	-377.273	903.239	-377.224	1201.19
		-376.616	1.65439	-372.585	307.885	-377.145	605.674	-377.267	901.035	-377.218	1199.12
		-376.609	-4.88342	-372.572	293.411	-377.139	602.368	-377.261	903.024	-377.212	1201.85
		-376.602	-6.80797	-372.558	298.523	-377.133	601.381	-377.255	895.926	-377.206	1201.24
		-376.595	23.7542	-372.544	316.057	-377.127	610.025	-377.249	898.136	-377.2	1200.07
		-376.588	16.8528	-372.531	302.295	-377.121	603.043	-377.243	899.035	-377.194	1199.49
		-376.581	-6.2912	-372.517	297.972	-377.115	599.006	-377.237	896.925	-377.187	1200.22
		-376.574	5.74583	-372.504	308.257	-377.109	597.447	-377.231	905.421	-377.181	1198.71
		-376.567	13.1958	-372.49	289.506	-377.103	599.792	-377.225	907.466	-377.175	1199.92
		-376.561	-2.32626	-372.476	299.699	-377.097	599.529	-377.218	900.6	-377.169	1200.6
		-376.554	-7.81727	-372.463	321.975	-377.091	594.101	-377.212	896.576	-377.163	1203.27
		-376.547	-14.3232	-372.449	321.759	-377.084	595.805	-377.206	899.845	-377.157	1198.05
		-376.54	-28.8071	-372.435	272.305	-377.078	595.385	-377.2	903.84	-377.151	1198.41
		-376.533	-42.585	-372.422	293.616	-377.072	605.295	-377.194	899.363	-377.145	1200.48
		-376.526	-5.79144	-372.408	300.777	-377.066	597.494	-377.188	900.532	-377.139	1198.1
		-376.519	-13.6824	-372.394	293.128	-377.06	600.988	-377.182	898.919	-377.132	1197.3
		-376.512	7.15143	-372.381	299.384	-377.054	598.538	-377.176	904.272	-377.126	1197.29
		-376.505	-8.94704	-372.367	310.807	-377.048	597.238	-377.17	905.002	-377.12	1200.53
		-376.499	8.93764	-372.354	306.398	-377.042	595.507	-377.163	902.229	-377.114	1199.85
		-376.492	11.7905	-372.34	302.635	-377.036	599.954	-377.157	901.679	-377.108	1197.85
		-376.485	23.8819	-372.326	298.98	-377.029	603.268	-377.151	896.435	-377.102	1198.58
		-376.478	-1.58006	-372.313	308.324	-377.023	604.308	-377.145	899.227	-377.096	1202.12
		-376.471	5.10285	-372.299	306.382	-377.017	603.443	-377.139	900.799	-377.09	1200.5
		-376.464	-0.06973	-372.285	291.215	-377.011	607.56	-377.133	895.318	-377.084	1198.83
		-376.457	9.27405	-372.272	293.808	-377.005	599.466	-377.127	895.125	-377.077	1200.09
		-376.45	-2.12584	-372.258	283.263	-376.999	595.572	-377.121	899.052	-377.071	1202.05
		-376.443	-4.58979	-372.244	312.389	-376.993	599.602	-377.115	904.908	-377.065	1202.79
		-376.437	-24.0166	-372.231	301.425	-376.987	598.953	-377.108	896.63	-377.059	1199.78
		-376.43	-0.3224	-372.217	308.988	-376.981	597.143	-377.102	897.128	-377.053	1199.35
		-376.423	8.94811	-372.204	303.08	-376.974	600.184	-377.096	895.791	-377.047	1200.83
		-376.416	33.2303	-372.19	296.484	-376.968	591.593	-377.09	896.765	-377.041	1201.63
		-376.409	11.9716	-372.176	278.669	-376.962	591.011	-377.084	898.967	-377.035	1201.66
		-376.402	-13.6861	-372.163	290.48	-376.956	601.64	-377.078	896.868	-377.029	1200.76
		-376.395	38.1193	-372.149	308.968	-376.95	599.582	-377.072	896.611	-377.023	1200.23
		-376.388	35.0432	-372.135	287.444	-376.944	595.199	-377.066	903.287	-377.016	1199.95
		-376.381	1.70604	-372.122	284.512	-376.938	598.722	-377.06	898.298	-377.01	1198.79
		-376.374	-3.98497	-372.108	312.219	-376.932	594.008	-377.054	900.225	-377.004	1198.2
		-376.368	24.4715	-372.094	292.425	-376.926	600.09	-377.047	894.748	-376.998	1200.83
		-376.361	10.7423	-372.081	321.851	-376.919	601.859	-377.041	889.949	-376.992	1200.29
		-376.354	-11.8999	-372.067	306.617	-376.913	605.165	-377.035	895.835	-376.986	1200.71
		-376.347	-4.06597	-372.054	286.308	-376.907	606.534	-377.029	898.001	-376.98	1200.98
		-376.34	6.34577	-372.04	305.618	-376.901	604.679	-377.023	904.434	-376.974	1200.74
		-376.333	-25.4416	-372.026	292.779	-376.895	600.064	-377.017	899.288	-376.968	1200.48
		-376.326	-1.09635	-372.013	295.284	-376.889	588.796	-377.011	893.742	-376.961	1200.99
		-376.319	-0.0304	-371.999	291.606	-376.883	598.582	-377.005	897.663	-376.955	1201.21
		-376.312	26.1918	-371.985	289.229	-376.877	602.415	-376.999	901.387	-376.949	1197.11
		-376.306	-19.8031	-371.972	294.834	-376.871	600.216	-376.992	903.167	-376.943	1197.95
		-376.299	-1.20719	-371.958	306.478	-376.864	603.7	-376.986	896.454	-376.937	1200.6
		-376.292	12.5316	-371.944	315.293	-376.858	596.484	-376.98	901.873	-376.931	1199.09
		-376.285	-12.4749	-371.931	301.63	-376.852	603.416	-376.974	893.704	-376.925	1199.8
		-376.278	-25.7512	-371.917	308.658	-376.846	609.623	-376.968	897.423	-376.919	1198.62
		-376.271	-0.16811	-371.904	273.948	-376.84	592.082	-376.962	898.305	-376.913	1198.12
		-376.264	-11.9262	-371.89	295.961	-376.834	591.149	-376.956	897.433	-376.906	1198.43
		-376.257	-13.4338	-371.876	287.155	-376.828	593.335	-376.95	901.126	-376.9	1197.64
		-376.25	-32.1321	-371.863	300.312	-376.822	596.893	-376.944	895.406	-376.894	1201.26
		-376.244	-12.9157	-371.849	310.686	-376.816	600.516	-376.937	897.592	-376.888	1202.22
		-376.237	-1.13683	-371.835	291.388	-376.809	603.267	-376.931	897.436	-376.882	1199.88
		-376.23	27.2579	-371.822	310.921	-376.803	606.124	-376.925	897.259	-376.876	1201.48
		-376.223	3.96612	-371.808	302.755	-376.797	604.37	-376.919	890.378	-376.87	1200.34
		-376.216	18.1051	-371.794	279.152	-376.791	601.828	-376.913	899.446	-376.864	1199.43
		-376.209	8.99844	-371.781	283.338	-376.785	598.04	-376.907	902.99	-376.858	1199.58
		-376.202	13.8576	-371.767	312.824	-376.779	594.436	-376.901	901.781	-376.851	1200.62
		-376.195	-7.31651	-371.753	292.917	-376.773	594.605	-376.895	900.608	-376.845	1199.02
		-376.188	11.7833	-371.74	310.253	-376.767	602.776	-376.889	902.916	-376.839	1199.06
		-376.181	-7.08764	-371.726	311.075	-376.761	596.289	-376.882	902.496	-376.833	1198.75
		-376.175	-29.4652	-371.713	312.557	-376.755	588.273	-376.876	901.994	-376.827	1200.11
		-376.168	-23.8317	-371.699	295.219	-376.748	588.405	-376.87	896.106	-376.821	1200.15
		-376.161	18.8621	-371.685	269.014	-376.742	597.467	-376.864	898.426	-376.815	1201.3
		-376.154	2.91519	-371.672	300.082	-376.736	594.807	-376.858	900.038	-376.809	1199.33
		-376.147	-27.8422	-371.658	289.039	-376.73	593.336	-376.852	899.097	-376.803	1199.69
		-376.14	-10.9988	-371.644	308.776	-376.724	600.734	-376.846	897.641	-376.796	1200.63
		-376.133	-7.29911	-371.631	282.581	-376.718	600.052	-376.84	899.276	-376.79	1199.87
		-376.126	-12.0616	-371.617	306.234	-376.712	596.62	-376.834	891.796	-376.784	1200.45
		-376.119	1.81443	-371.603	307.495	-376.706	594.554	-376.827	895.534	-376.778	1198.46
		-376.113	-6.59138	-371.59	322.371	-376.7	597.327	-376.821	893.156	-376.772	1201.3
		-376.106	-7.08977	-371.576	297.106	-376.693	601.649	-376.815	895.531	-376.766	1199.57
		-376.099	3.93072	-371.563	296.297	-376.687	610.442	-376.809	901.474	-376.76	1201.68
		-376.092	19.4913	-371.549	316.185	-376.681	604.466	-376.803	896.095	-376.754	1202.09
		-376.085	32.4275	-371.535	304.164	-376.675	606.617	-376.797	891.672	-376.748	1200.1
		-376.078	11.8912	-371.522	313.042	-376.669	598.048	-376.791	893.816	-376.741	1200.39
		-376.071	-5.23983	-371.508	296.636	-376.663	598.75	-376.785	900.21	-376.735	1200.27
		-376.064	-6.89071	-371.494	292.533	-376.657	594.412	-376.779	898.276	-376.729	1199.99
		-376.057	16.192	-371.481	317.963	-376.651	593.002	-376.772	895.471	-376.723	1198.12
		-376.051	12.5951	-371.467	290.157	-376.645	602.275	-376.766	901.615	-376.717	1200.38
		-376.044	-3.64739	-371.453	307.657	-376.638	601.194	-376.76	903.076	-376.711	1197.97
		-376.037	-6.85642	-371.44	296.216	-376.632	601.753	-376.754	899.79	-376.705	1197.31
		-376.03	17.528	-371.426	289.586	-376.626	606.825	-376.748	891.031	-376.699	1198.54
		-376.023	13.5527	-371.413	292.532	-376.62	599.998	-376.742	897.982	-376.693	1197.03
		-376.016	12.6951	-371.399	308.595	-376.614	605.418	-376.736	895.247	-376.686	1200.1
		-376.009	20.5358	-371.385	274.532	-376.608	599.977	-376.73	901.214	-376.68	1200.41
		-376.002	25.4743	-371.372	304.621	-376.602	601.552	-376.724	904.553	-376.674	1199.28
		-375.995	18.5698	-371.358	319.784	-376.596	608.873	-376.717	901.264	-376.668	1200.01
		-375.988	9.10476	-371.344	284.469	-376.59	598.338	-376.711	901.541	-376.662	1199.56
		-375.982	-18.7547	-371.331	293.652	-376.583	590.819	-376.705	897.636	-376.656	1199.26
		-375.975	0.0189	-371.317	293.563	-376.577	596.714	-376.699	901.524	-376.65	1198.92
		-375.968	5.86945	-371.303	299.183	-376.571	595.787	-376.693	901.956	-376.644	1199.07
		-375.961	-16.0535	-371.29	297.802	-376.565	597.774	-376.687	905.07	-376.638	1200.21
		-375.954	-25.2359	-371.276	316.894	-376.559	607.573	-376.681	898.667	-376.631	1200.88
		-375.947	18.3445	-371.263	318.064	-376.553	591.771	-376.675	904.372	-376.625	1198.92
		-375.94	7.78671	-371.249	320.605	-376.547	588.708	-376.669	898.834	-376.619	1197.83
		-375.933	13.6516	-371.235	298.534	-376.541	592.279	-376.663	898.957	-376.613	1199.28
		-375.926	15.2079	-371.222	301.371	-376.535	606.451	-376.656	902.877	-376.607	1200.98
		-375.92	-3.45522	-371.208	317.105	-376.528	604.963	-376.65	901.376	-376.601	1199.42
		-375.913	5.07209	-371.194	310.289	-376.522	603.955	-376.644	901.764	-376.595	1202.25
		-375.906	-14.2805	-371.181	314.17	-376.516	591.761	-376.638	893.788	-376.589	1203.09
		-375.899	-8.6162	-371.167	316.675	-376.51	596.58	-376.632	899.051	-376.583	1201.19
		-375.892	-19.7716	-371.153	289.927	-376.504	593.926	-376.626	894.624	-376.576	1199.47
		-375.885	-3.07741	-371.14	319.716	-376.498	610.568	-376.62	900.766	-376.57	1200.1
		-375.878	25.8508	-371.126	304.83	-376.492	606.393	-376.614	892.649	-376.564	1201.42
		-375.871	10.4439	-371.113	302.272	-376.486	605.07	-376.608	892.555	-376.558	1200.11
		-375.864	17.1586	-371.099	303.221	-376.48	608.938	-376.601	899.098	-376.552	1200.4
		-375.858	0.15254	-371.085	311.69	-376.473	597.484	-376.595	901.552	-376.546	1198.39
		-375.851	1.86421	-371.072	301.938	-376.467	595.806	-376.589	898.789	-376.54	1202.22
		-375.844	17.0029	-371.058	310.615	-376.461	599.977	-376.583	892.051	-376.534	1201.51
		-375.837	12.1582	-371.044	299.071	-376.455	606.602	-376.577	896.295	-376.528	1199.46
		-375.83	16.0739	-371.031	285.357	-376.449	603.181	-376.571	894.276	-376.521	1199.42
		-375.823	12.2578	-371.017	286.921	-376.443	599.286	-376.565	898.987	-376.515	1201.59
		-375.816	-31.7587	-371.003	294.323	-376.437	599.789	-376.559	900.042	-376.509	1201.61
		-375.809	-6.94181	-370.99	284.024	-376.431	605.062	-376.553	899.46	-376.503	1200.12
		-375.802	-3.81954	-370.976	276.197	-376.425	590.158	-376.546	906.568	-376.497	1198.88
		-375.795	0.984	-370.962	281.809	-376.418	598.667	-376.54	900.959	-376.491	1198.54
		-375.789	4.68211	-370.949	300.373	-376.412	599.511	-376.534	900.549	-376.485	1200.69
		-375.782	0.24761	-370.935	278.679	-376.406	603.418	-376.528	896.961	-376.479	1201.53
		-375.775	2.24566	-370.922	296.976	-376.4	596.333	-376.522	903.528	-376.473	1200.29
		-375.768	-6.50871	-370.908	315.876	-376.394	596.538	-376.516	907.144	-376.466	1200.78
		-375.761	-21.0649	-370.894	296.913	-376.388	603.019	-376.51	903.012	-376.46	1196.65
		-375.754	-10.1921	-370.881	285.423	-376.382	596.399	-376.504	901.332	-376.454	1197.67
		-375.747	-30.3727	-370.867	301.302	-376.376	606.825	-376.498	896.708	-376.448	1199.17
		-375.74	-1.69713	-370.853	307.19	-376.37	609.078	-376.491	898.626	-376.442	1199.72
		-375.733	-17.1232	-370.84	291.884	-376.364	606.84	-376.485	896.966	-376.436	1199.84
		-375.727	4.15688	-370.826	297.746	-376.357	599.511	-376.479	896.234	-376.43	1202.26
		-375.72	4.10683	-370.812	283.327	-376.351	592.147	-376.473	899.153	-376.424	1203.31
		-375.713	8.62001	-370.799	320.344	-376.345	603.522	-376.467	899.544	-376.418	1202.61
		-375.706	-2.76953	-370.785	310.377	-376.339	592.365	-376.461	900.717	-376.411	1200.22
		-375.699	-10.8113	-370.772	295.549	-376.333	591.176	-376.455	912.8	-376.405	1199.81
		-375.692	-1.26578	-370.758	313.838	-376.327	596.87	-376.449	901.371	-376.399	1198.02
		-375.685	11.0446	-370.744	314.793	-376.321	591.856	-376.443	897.448	-376.393	1198.29
		-375.678	-19.57	-370.731	288.382	-376.315	599.672	-376.436	895.852	-376.387	1196.07
		-375.671	-25.8383	-370.717	306.314	-376.309	595.921	-376.43	897.479	-376.381	1197.09
		-375.665	-34.1899	-370.703	294.899	-376.302	586.031	-376.424	892.746	-376.375	1200.94
		-375.658	-40.0021	-370.69	292.492	-376.296	594.483	-376.418	900.894	-376.369	1201.09
		-375.651	-23.9638	-370.676	299.981	-376.29	593.011	-376.412	901.544	-376.363	1201.49
		-375.644	-11.9443	-370.662	313.242	-376.284	596.903	-376.406	905.101	-376.356	1200.03
		-375.637	-0.33527	-370.649	309.206	-376.278	598.321	-376.4	900.692	-376.35	1200.75
		-375.63	-15.5129	-370.635	296.923	-376.272	599.529	-376.394	897.476	-376.344	1200.36
		-375.623	2.10771	-370.622	321.105	-376.266	593.882	-376.388	898.044	-376.338	1197.75
		-375.616	2.19752	-370.608	309.384	-376.26	597.828	-376.382	895.357	-376.332	1197.02
		-375.609	34.4024	-370.594	296.399	-376.254	601.742	-376.375	898.184	-376.326	1198.29
		-375.602	41.1874	-370.581	295.399	-376.247	598.588	-376.369	896.489	-376.32	1200.44
		-375.596	5.35056	-370.567	274.683	-376.241	604.17	-376.363	900.914	-376.314	1202.41
		-375.589	9.00747	-370.553	283.671	-376.235	600.557	-376.357	898.572	-376.308	1199.21
		-375.582	24.4887	-370.54	293.32	-376.229	598.172	-376.351	903.605	-376.302	1201.03
		-375.575	30.5612	-370.526	298.748	-376.223	595.482	-376.345	898.921	-376.295	1200.43
		-375.568	13.5129	-370.512	302.902	-376.217	599.241	-376.339	897.933	-376.289	1199.41
		-375.561	0.22926	-370.499	297.018	-376.211	601.332	-376.333	894.462	-376.283	1200.27
		-375.554	0.23973	-370.485	294.7	-376.205	599.056	-376.327	900.425	-376.277	1201.06
		-375.547	4.48634	-370.472	289.372	-376.199	595.312	-376.32	898.394	-376.271	1200.52
		-375.54	-9.29943	-370.458	300.14	-376.192	593.022	-376.314	900.087	-376.265	1198.51
		-375.534	7.09122	-370.444	292.668	-376.186	597.331	-376.308	905.274	-376.259	1200.43
		-375.527	1.56719	-370.431	298.464	-376.18	595.734	-376.302	906.552	-376.253	1200.81
		-375.52	-20.7468	-370.417	308.603	-376.174	595.417	-376.296	899.899	-376.247	1201.7
		-375.513	11.9676	-370.403	315.252	-376.168	603.387	-376.29	898.387	-376.24	1202.44
		-375.506	44.213	-370.39	289.251	-376.162	605.592	-376.284	900.977	-376.234	1200.37
		-375.499	4.17611	-370.376	302.337	-376.156	600.017	-376.278	902.263	-376.228	1200.69
		-375.492	-23.2202	-370.362	317.439	-376.15	600.233	-376.272	901.979	-376.222	1201.32
		-375.485	10.5998	-370.349	309.783	-376.144	602.276	-376.265	895.651	-376.216	1202.66
		-375.478	10.661	-370.335	313.97	-376.137	605.686	-376.259	895.005	-376.21	1200.53
		-375.472	-18.5009	-370.322	313.091	-376.131	602.018	-376.253	899.925	-376.204	1199.04
		-375.465	-3.84278	-370.308	310.334	-376.125	597.825	-376.247	902.447	-376.198	1200.53
		-375.458	13.2203	-370.294	306.055	-376.119	601.724	-376.241	900.858	-376.192	1202.3
		-375.451	-2.43622	-370.281	310.332	-376.113	604.952	-376.235	899.219	-376.185	1200.31
		-375.444	-10.1182	-370.267	308.792	-376.107	606.787	-376.229	897.025	-376.179	1200.61
		-375.437	5.68196	-370.253	302.521	-376.101	599.212	-376.223	895.5	-376.173	1200.76
		-375.43	40.4078	-370.24	324.453	-376.095	597.152	-376.217	897.889	-376.167	1201.56
		-375.423	23.9958	-370.226	303.464	-376.089	593.49	-376.21	896.607	-376.161	1200.82
		-375.416	10.2322	-370.212	298.092	-376.082	600.849	-376.204	895.504	-376.155	1201.85
		-375.409	3.68608	-370.199	301.298	-376.076	604.06	-376.198	895.404	-376.149	1199.24
		-375.403	9.4437	-370.185	299.61	-376.07	597.253	-376.192	892.944	-376.143	1197.89
		-375.396	-27.1624	-370.171	311.542	-376.064	603.124	-376.186	893.337	-376.137	1200.11
		-375.389	-16.9035	-370.158	326.234	-376.058	596.806	-376.18	891.043	-376.13	1199.91
		-375.382	-4.89406	-370.144	305.486	-376.052	600.607	-376.174	899.516	-376.124	1199.71
		-375.375	-8.6899	-370.131	303.017	-376.046	601.164	-376.168	895.972	-376.118	1200.27
		-375.368	-19.5323	-370.117	298.668	-376.04	602.557	-376.162	899.811	-376.112	1201.87
		-375.361	2.77094	-370.103	320.932	-376.034	601.494	-376.155	907.814	-376.106	1201.45
		-375.354	-7.28976	-370.09	319.745	-376.027	604.559	-376.149	896.411	-376.1	1201.36
		-375.347	-23.1597	-370.076	308.087	-376.021	598.881	-376.143	901.861	-376.094	1199.04
		-375.341	-11.3858	-370.062	316.504	-376.015	601.881	-376.137	901.528	-376.088	1198.28
		-375.334	5.50377	-370.049	297.589	-376.009	597.885	-376.131	901.563	-376.082	1200.04
		-375.327	21.8438	-370.035	318.338	-376.003	600.84	-376.125	902.7	-376.075	1198.34
		-375.32	-17.4505	-370.022	312.72	-375.997	602.25	-376.119	902.187	-376.069	1198.36
		-375.313	-36.4706	-370.008	298.191	-375.991	606.062	-376.113	893.74	-376.063	1198.81
		-375.306	13.9162	-369.994	290.993	-375.985	602.522	-376.107	895.334	-376.057	1199
		-375.299	24.7376	-369.981	317.918	-375.979	595.318	-376.1	899.729	-376.051	1199.66
		-375.292	5.43989	-369.967	296.043	-375.973	603.966	-376.094	899.506	-376.045	1200.86
		-375.285	-1.09632	-369.953	318.26	-375.966	605.219	-376.088	896.113	-376.039	1199.48
		-375.279	-6.46761	-369.94	332.406	-375.96	607.084	-376.082	893.838	-376.033	1196.19
		-375.272	0.51672	-369.926	293.244	-375.954	595.93	-376.076	899.538	-376.027	1199.11
		-375.265	20.079	-369.912	314.693	-375.948	599.897	-376.07	902.549	-376.02	1201.19
		-375.258	6.55144	-369.899	298.07	-375.942	597.969	-376.064	897.395	-376.014	1200.26
		-375.251	7.24124	-369.885	315.818	-375.936	599.344	-376.058	898.896	-376.008	1200.78
		-375.244	34.3137	-369.872	318.946	-375.93	612.146	-376.052	906.651	-376.002	1200.83
		-375.237	-4.4377	-369.858	291.669	-375.924	617.369	-376.045	897.15	-375.996	1202.79
		-375.23	-11.9675	-369.844	290.202	-375.918	607.874	-376.039	896.801	-375.99	1201.99
		-375.223	9.91791	-369.831	310.035	-375.911	605.006	-376.033	899.464	-375.984	1198.29
		-375.216	16.1912	-369.817	326.412	-375.905	604.793	-376.027	894.453	-375.978	1199.69
		-375.21	-15.9424	-369.803	295.725	-375.899	595.063	-376.021	895.132	-375.972	1200.73
		-375.203	1.15409	-369.79	293.6	-375.893	586.542	-376.015	897.123	-375.965	1200.2
		-375.196	1.24045	-369.776	304.378	-375.887	596.243	-376.009	902.905	-375.959	1198.67
		-375.189	-10.3287	-369.762	282.912	-375.881	602.503	-376.003	896.05	-375.953	1197.15
		-375.182	15.9119	-369.749	284.419	-375.875	606.685	-375.997	899.578	-375.947	1199.52
		-375.175	22.5205	-369.735	317.889	-375.869	603.708	-375.991	901.865	-375.941	1200.45
		-375.168	-13.6388	-369.721	291.231	-375.863	604.35	-375.984	897.979	-375.935	1198.7
		-375.161	-11.6079	-369.708	292.363	-375.856	602.019	-375.978	904.31	-375.929	1198.82
		-375.154	-18.6318	-369.694	308.462	-375.85	606.316	-375.972	907.383	-375.923	1198.45
		-375.148	-21.0779	-369.68	306.697	-375.844	601.988	-375.966	903.405	-375.917	1200.14
		-375.141	-10.216	-369.667	286.68	-375.838	601.695	-375.96	901.078	-375.91	1198.78
		-375.134	-29.6014	-369.653	307.062	-375.832	599.143	-375.954	891.893	-375.904	1200.1
		-375.127	1.22717	-369.64	290.759	-375.826	595.366	-375.948	891.464	-375.898	1200.65
		-375.12	-15.7666	-369.626	287.216	-375.82	600.633	-375.942	900.052	-375.892	1202.95
		-375.113	18.903	-369.612	301.089	-375.814	601.91	-375.936	905.205	-375.886	1199.33
		-375.106	9.82503	-369.599	306.195	-375.808	599.023	-375.929	904.579	-375.88	1200.63
		-375.099	-6.61825	-369.585	307.946	-375.801	596.27	-375.923	904.697	-375.874	1199.47
		-375.092	-15.4525	-369.571	293.11	-375.795	599.081	-375.917	910.105	-375.868	1202.79
		-375.086	-41.9887	-369.558	312.639	-375.789	598.905	-375.911	904.397	-375.862	1202.92
		-375.079	-0.71176	-369.544	286.394	-375.783	597.46	-375.905	906.026	-375.855	1198.94
		-375.072	6.71517	-369.531	295.732	-375.777	604.669	-375.899	902.68	-375.849	1196.79
		-375.065	-17.2851	-369.517	292.686	-375.771	604.022	-375.893	904.858	-375.843	1197.1
		-375.058	-5.83867	-369.503	275.736	-375.765	596.821	-375.887	905.128	-375.837	1197.89
		-375.051	19.5957	-369.49	305.496	-375.759	607.609	-375.881	905.394	-375.831	1199.73
		-375.044	26.8673	-369.476	316.845	-375.753	601.735	-375.874	901.487	-375.825	1199
		-375.037	11.301	-369.462	306.981	-375.746	588.223	-375.868	894.52	-375.819	1199.01
		-375.03	31.0301	-369.449	311.789	-375.74	595.356	-375.862	898.119	-375.813	1199.49
		-375.023	2.77671	-369.435	309.703	-375.734	598.887	-375.856	894.612	-375.807	1198.55
		-375.017	3.96563	-369.421	297.946	-375.728	604.87	-375.85	897.121	-375.8	1200.51
		-375.01	-5.48833	-369.408	298.78	-375.722	601.98	-375.844	895.894	-375.794	1199.08
		-375.003	-29.3066	-369.394	279.309	-375.716	606.735	-375.838	898.95	-375.788	1199.98
		-374.996	-11.2967	-369.38	291.265	-375.71	600.496	-375.832	903.421	-375.782	1200.82
		-374.989	-0.27849	-369.367	310.271	-375.704	595.593	-375.826	905.931	-375.776	1203.48
		-374.982	24.7325	-369.353	298.812	-375.698	593.866	-375.819	901.343	-375.77	1201.37
		-374.975	5.69379	-369.34	290.663	-375.691	594.558	-375.813	903.47	-375.764	1201.26
		-374.968	-3.82975	-369.326	314.829	-375.685	594.009	-375.807	900.863	-375.758	1202.57
		-374.961	-15.0043	-369.312	300.747	-375.679	594.13	-375.801	901.319	-375.752	1199.27
		-374.955	-6.3787	-369.299	301.244	-375.673	597.172	-375.795	912.059	-375.745	1197.7
		-374.948	-33.5238	-369.285	315.72	-375.667	596.239	-375.789	911.057	-375.739	1197.46
		-374.941	-27.6407	-369.271	314.692	-375.661	605.32	-375.783	909.594	-375.733	1199.39
		-374.934	-6.13564	-369.258	327.157	-375.655	605.741	-375.777	904.497	-375.727	1199.91
		-374.927	-7.64441	-369.244	295.001	-375.649	596.58	-375.771	897.548	-375.721	1198.66
		-374.92	-31.7803	-369.231	306.437	-375.643	599.608	-375.764	896.474	-375.715	1201.6
		-374.913	-1.58072	-369.217	320.998	-375.637	605.778	-375.758	903.408	-375.709	1204.05
		-374.906	-9.06975	-369.203	320.802	-375.63	607.12	-375.752	903.722	-375.703	1200.36
		-374.899	-30.163	-369.19	324.557	-375.624	603.615	-375.746	907.963	-375.697	1201.12
		-374.893	-32.5382	-369.176	276.462	-375.618	597.96	-375.74	903.899	-375.69	1203.16
		-374.886	0.99052	-369.162	285.796	-375.612	594.332	-375.734	902.105	-375.684	1203.95
		-374.879	-3.98764	-369.149	292.111	-375.606	596.896	-375.728	901.726	-375.678	1201.82
		-374.872	-9.13509	-369.135	296.797	-375.6	605.867	-375.722	899.079	-375.672	1201.07
		-374.865	-29.2266	-369.121	310.141	-375.594	613.915	-375.716	900.126	-375.666	1199.03
		-374.858	-12.3007	-369.108	290.71	-375.588	602.854	-375.709	904.687	-375.66	1200.07
		-374.851	20.1383	-369.094	274.424	-375.582	602.353	-375.703	899.587	-375.654	1202.34
		-374.844	35.218	-369.08	282.203	-375.575	598.159	-375.697	900.787	-375.648	1199.82
		-374.837	12.322	-369.067	300.1	-375.569	596.651	-375.691	901.02	-375.642	1200.15
		-374.83	18.7092	-369.053	324.141	-375.563	591.86	-375.685	895.415	-375.635	1196.03
		-374.824	23.2906	-369.04	298.276	-375.557	600.367	-375.679	902.013	-375.629	1199.01
		-374.817	17.1475	-369.026	298.079	-375.551	593.739	-375.673	904.974	-375.623	1196.89
		-374.81	9.9882	-369.012	305.124	-375.545	599.669	-375.667	904.168	-375.617	1198.73
		-374.803	4.36149	-368.999	285.479	-375.539	601.209	-375.661	897.152	-375.611	1197.87
		-374.796	10.2441	-368.985	287.932	-375.533	598.269	-375.654	898.483	-375.605	1199.17
		-374.789	21.3367	-368.971	312.061	-375.527	607.117	-375.648	900.128	-375.599	1199.97
		-374.782	-16.496	-368.958	295.604	-375.52	606.436	-375.642	895.641	-375.593	1200.62
		-374.775	-1.64493	-368.944	280.824	-375.514	607.787	-375.636	900.116	-375.587	1200.61
		-374.768	7.37147	-368.93	297.927	-375.508	604.923	-375.63	901.818	-375.581	1198.99
		-374.762	-16.4868	-368.917	283.943	-375.502	598.229	-375.624	902.738	-375.574	1200.16
		-374.755	8.93973	-368.903	291.928	-375.496	591.997	-375.618	905.288	-375.568	1196.99
		-374.748	-0.48167	-368.89	284.518	-375.49	598.106	-375.612	901.551	-375.562	1198.17
		-374.741	1.96756	-368.876	295.42	-375.484	597.737	-375.606	899.26	-375.556	1197.83
		-374.734	15.7823	-368.862	276.337	-375.478	611.361	-375.6	899.949	-375.55	1200.74
		-374.727	0.71907	-368.849	304.557	-375.472	597.539	-375.593	905.047	-375.544	1201.22
		-374.72	5.11188	-368.835	280.099	-375.465	599.327	-375.587	898.948	-375.538	1200.43
		-374.713	4.34979	-368.821	289.466	-375.459	605.463	-375.581	897.662	-375.532	1197.83
		-374.706	7.46762	-368.808	312.807	-375.453	603.128	-375.575	896.603	-375.526	1199.48
		-374.7	13.0248	-368.794	305.039	-375.447	601.179	-375.569	905.544	-375.519	1199.36
		-374.693	0.44151	-368.781	279.356	-375.441	597.512	-375.563	903.751	-375.513	1198.02
		-374.686	6.9135	-368.767	304.547	-375.435	600.187	-375.557	904.071	-375.507	1200.44
		-374.679	11.8886	-368.753	288.26	-375.429	600.006	-375.551	897.161	-375.501	1200.7
		-374.672	4.89708	-368.74	306.881	-375.423	596.603	-375.545	897.436	-375.495	1199.86
		-374.665	-3.16233	-368.726	319.684	-375.417	596.642	-375.538	899.947	-375.489	1199.44
		-374.658	6.96357	-368.712	294.18	-375.41	600.566	-375.532	899.951	-375.483	1201.25
		-374.651	37.4236	-368.699	296.553	-375.404	603.128	-375.526	902.226	-375.477	1200.61
		-374.644	0.9041	-368.685	312.675	-375.398	602.539	-375.52	901.183	-375.471	1201.3
		-374.637	-17.5618	-368.671	308.705	-375.392	606.857	-375.514	898.982	-375.464	1201.25
		-374.631	17.7168	-368.658	307.5	-375.386	596.659	-375.508	899.948	-375.458	1198.89
		-374.624	3.99948	-368.644	313.599	-375.38	596.331	-375.502	898.304	-375.452	1197.56
		-374.617	-24.1911	-368.63	308.943	-375.374	602.552	-375.496	897.671	-375.446	1197.47
		-374.61	-17.0832	-368.617	313.794	-375.368	600.003	-375.49	898.347	-375.44	1198.89
		-374.603	14.9972	-368.603	294.39	-375.362	601.178	-375.483	897.357	-375.434	1199.64
		-374.596	-28.4995	-368.589	282.398	-375.355	589.536	-375.477	893.942	-375.428	1200.67
		-374.589	2.44908	-368.576	294.454	-375.349	596.158	-375.471	892.237	-375.422	1199.67
		-374.582	15.2734	-368.562	297.479	-375.343	599.905	-375.465	907.523	-375.416	1197.83
		-374.575	-22.7519	-368.549	303.593	-375.337	601.155	-375.459	901.347	-375.409	1198.29
		-374.569	-36.8052	-368.535	309.391	-375.331	603.346	-375.453	900.494	-375.403	1203.32
		-374.562	-37.6461	-368.521	309.324	-375.325	596.524	-375.447	899.054	-375.397	1202.39
		-374.555	0.98391	-368.508	289.593	-375.319	592.727	-375.441	898.391	-375.391	1197.15
		-374.548	-23.1825	-368.494	304.521	-375.313	603.995	-375.435	901.996	-375.385	1198.52
		-374.541	-27.993	-368.48	297.016	-375.307	602.076	-375.428	905.472	-375.379	1199.89
		-374.534	3.01724	-368.467	297.659	-375.3	594.893	-375.422	906.002	-375.373	1201.17
		-374.527	1.51165	-368.453	303.266	-375.294	602.111	-375.416	898.044	-375.367	1199.37
		-374.52	31.577	-368.44	311.309	-375.288	595.13	-375.41	898.604	-375.361	1199.57
		-374.513	18.4514	-368.426	309.143	-375.282	597.173	-375.404	906.825	-375.354	1199.97
		-374.507	21.6043	-368.412	313.431	-375.276	595.754	-375.398	902.207	-375.348	1199.63
		-374.5	-10.3234	-368.399	321.052	-375.27	594.812	-375.392	897.413	-375.342	1197.99
		-374.493	-24.582	-368.385	302.908	-375.264	601.258	-375.386	894.827	-375.336	1200.08
		-374.486	0.85924	-368.371	280.948	-375.258	597.996	-375.38	893.285	-375.33	1202.55
		-374.479	6.19492	-368.358	291.072	-375.252	587.95	-375.373	909.51	-375.324	1201.07
		-374.472	-14.2006	-368.344	307.46	-375.246	588.533	-375.367	904.042	-375.318	1201.59
		-374.465	17.9689	-368.33	302.467	-375.239	605.01	-375.361	897.759	-375.312	1199.33
		-374.458	29.7036	-368.317	290.308	-375.233	603.842	-375.355	901.841	-375.306	1200.09
		-374.451	11.1298	-368.303	307.611	-375.227	590.309	-375.349	906.257	-375.299	1198.74
		-374.444	-11.3528	-368.289	288.909	-375.221	598.612	-375.343	906.292	-375.293	1198.62
		-374.438	13.2926	-368.276	276.794	-375.215	603.407	-375.337	899.659	-375.287	1198.75
		-374.431	28.0543	-368.262	317.357	-375.209	604.048	-375.331	895.531	-375.281	1200.71
		-374.424	0.09496	-368.249	299.009	-375.203	601.556	-375.325	898.556	-375.275	1198.93
		-374.417	-10.9838	-368.235	297.17	-375.197	602.139	-375.318	900.249	-375.269	1199.52
		-374.41	-12.5977	-368.221	286.524	-375.191	602.197	-375.312	898.511	-375.263	1201.53
		-374.403	-2.96047	-368.208	312.682	-375.184	601.256	-375.306	901.633	-375.257	1201.42
		-374.396	-21.7508	-368.194	302.426	-375.178	596.981	-375.3	901.207	-375.251	1199.34
		-374.389	-24.2464	-368.18	284.776	-375.172	594.839	-375.294	901.989	-375.244	1197.95
		-374.382	-12.0074	-368.167	315.938	-375.166	599.648	-375.288	905.841	-375.238	1198.42
		-374.376	4.35506	-368.153	285.886	-375.16	601.246	-375.282	897.992	-375.232	1200.51
		-374.369	6.1674	-368.139	305.48	-375.154	596.556	-375.276	898.002	-375.226	1199.38
		-374.362	13.9669	-368.126	292.068	-375.148	603.781	-375.27	901.263	-375.22	1197.94
		-374.355	6.99106	-368.112	280.667	-375.142	599.097	-375.264	897.14	-375.214	1199.42
		-374.348	18.3815	-368.099	270.179	-375.136	600.042	-375.257	895.686	-375.208	1198.42
		-374.341	2.02895	-368.085	295.277	-375.129	607.58	-375.251	895.626	-375.202	1201.39
		-374.334	-12.1374	-368.071	289.978	-375.123	606.638	-375.245	902.871	-375.196	1198.87
		-374.327	-44.2756	-368.058	294.703	-375.117	607.079	-375.239	904.311	-375.189	1198.22
		-374.32	4.62008	-368.044	285.464	-375.111	607.861	-375.233	899.604	-375.183	1199.98
		-374.314	-9.82143	-368.03	296.711	-375.105	612.445	-375.227	901.28	-375.177	1199.51
		-374.307	11.8615	-368.017	309.33	-375.099	611.988	-375.221	902.779	-375.171	1197.82
		-374.3	-17.4257	-368.003	289.182	-375.093	599.93	-375.215	899.829	-375.165	1199.68
		-374.293	-9.18036	-367.99	287.121	-375.087	599.079	-375.209	896.09	-375.159	1200.29
		-374.286	-8.90162	-367.976	290.804	-375.081	597.892	-375.202	899.719	-375.153	1201.12
		-374.279	-1.21356	-367.962	292.556	-375.074	590.809	-375.196	899.22	-375.147	1200.65
		-374.272	27.9223	-367.949	314.448	-375.068	588.067	-375.19	896.392	-375.141	1201.22
		-374.265	12.496	-367.935	290.4	-375.062	595.029	-375.184	902.498	-375.134	1200.92
		-374.258	10.0144	-367.921	294.304	-375.056	596.827	-375.178	903.177	-375.128	1201.36
		-374.251	-4.26378	-367.908	307.837	-375.05	606.971	-375.172	906.173	-375.122	1200.12
		-374.245	26.456	-367.894	287.875	-375.044	605.953	-375.166	903.454	-375.116	1199.74
		-374.238	5.63264	-367.88	300.967	-375.038	600.53	-375.16	898.463	-375.11	1199.61
		-374.231	-0.54495	-367.867	306.809	-375.032	599.714	-375.154	897.301	-375.104	1198.66
		-374.224	8.52665	-367.853	301.794	-375.026	600.878	-375.147	898.226	-375.098	1198.65
		-374.217	6.52891	-367.839	315.612	-375.019	601.258	-375.141	898.597	-375.092	1196.93
		-374.21	18.8024	-367.826	308.157	-375.013	604.906	-375.135	901.202	-375.086	1197.35
		-374.203	-8.87072	-367.812	299.617	-375.007	607.983	-375.129	894.015	-375.079	1199.19
		-374.196	-29.045	-367.798	323.094	-375.001	593.418	-375.123	895.401	-375.073	1198.89
		-374.189	-21.3866	-367.785	317.579	-374.995	593.486	-375.117	898.017	-375.067	1200.13
		-374.183	15.331	-367.771	311.177	-374.989	592.419	-375.111	896.165	-375.061	1199.55
		-374.176	-18.8515	-367.758	307.421	-374.983	599.595	-375.105	893.358	-375.055	1200.4
		-374.169	-3.7387	-367.744	322.135	-374.977	596.99	-375.099	902.054	-375.049	1198.37
		-374.162	-9.92214	-367.73	320.967	-374.971	595.426	-375.092	908.473	-375.043	1200.41
		-374.155	7.06266	-367.717	309.839	-374.964	593.322	-375.086	902.877	-375.037	1199.64
		-374.148	-0.50046	-367.703	307.26	-374.958	597.886	-375.08	900.713	-375.031	1199.26
		-374.141	-6.233	-367.689	311.836	-374.952	604.543	-375.074	902.664	-375.024	1197.79
		-374.134	-0.86872	-367.676	287.61	-374.946	592.167	-375.068	911.475	-375.018	1199.15
		-374.127	-12.1423	-367.662	288.291	-374.94	595.085	-375.062	901.177	-375.012	1200.75
		-374.121	7.36735	-367.649	291.414	-374.934	599.349	-375.056	900.143	-375.006	1201.09
		-374.114	-5.21718	-367.635	297.804	-374.928	606.414	-375.05	897.246	-375	1201.51
		-374.107	5.35412	-367.621	304.899	-374.922	604.757	-375.044	896.423	-374.994	1202.82
		-374.1	3.20773	-367.608	296.03	-374.916	596.503	-375.037	897.711	-374.988	1200.81
		-374.093	-17.8405	-367.594	311.169	-374.91	605.505	-375.031	901.53	-374.982	1200.12
		-374.086	1.7527	-367.58	307.727	-374.903	594.59	-375.025	896.555	-374.976	1200.36
		-374.079	-5.47195	-367.567	304.988	-374.897	591.389	-375.019	906.147	-374.969	1201.72
		-374.072	-29.3149	-367.553	293.486	-374.891	595.243	-375.013	896.593	-374.963	1199.64
		-374.065	7.16786	-367.539	288.914	-374.885	594.829	-375.007	894.901	-374.957	1198.91
		-374.058	-0.94536	-367.526	305.697	-374.879	601.646	-375.001	892.195	-374.951	1200.13
		-374.052	-3.05065	-367.512	296.809	-374.873	606.427	-374.995	894.124	-374.945	1200.73
		-374.045	-2.60986	-367.498	306.388	-374.867	600.411	-374.989	898.491	-374.939	1200.77
		-374.038	6.22571	-367.485	332.69	-374.861	593.243	-374.982	895.805	-374.933	1200.62
		-374.031	2.37694	-367.471	323.672	-374.855	601.877	-374.976	905.135	-374.927	1198.49
		-374.024	6.92209	-367.458	328.505	-374.848	601.325	-374.97	901.108	-374.921	1199.06
		-374.017	-19.2425	-367.444	311.76	-374.842	597.814	-374.964	899.383	-374.915	1202.2
		-374.01	1.47812	-367.43	313.469	-374.836	599.036	-374.958	898.807	-374.908	1200.46
		-374.003	-1.75787	-367.417	287.641	-374.83	609.655	-374.952	895.775	-374.902	1198.01
		-373.996	3.99004	-367.403	285.332	-374.824	596.419	-374.946	905.803	-374.896	1200.7
		-373.99	-5.82598	-367.389	278.194	-374.818	589.234	-374.94	904.573	-374.89	1201.5
		-373.983	25.7902	-367.376	293.955	-374.812	591.756	-374.934	903.106	-374.884	1201.35
		-373.976	9.05868	-367.362	305.305	-374.806	592.169	-374.928	899.186	-374.878	1200.8
		-373.969	-13.3867	-367.349	290.57	-374.8	601.303	-374.921	894.369	-374.872	1199.16
		-373.962	-7.8211	-367.335	292.322	-374.793	600.24	-374.915	901.223	-374.866	1199.65
		-373.955	-15.9343	-367.321	333.552	-374.787	598.941	-374.909	906.886	-374.86	1199.83
		-373.948	-9.8226	-367.308	309.647	-374.781	600.396	-374.903	900.217	-374.853	1198.26
		-373.941	2.94213	-367.294	311.328	-374.775	595.569	-374.897	897.27	-374.847	1199.69
		-373.934	-23.7	-367.28	320.63	-374.769	599.084	-374.891	894.53	-374.841	1201.91
		-373.928	-14.2331	-367.267	284.335	-374.763	597.786	-374.885	895.994	-374.835	1199.4
		-373.921	-2.21224	-367.253	300.255	-374.757	592.617	-374.879	899.938	-374.829	1200.76
		-373.914	-15.3452	-367.239	304.052	-374.751	589.948	-374.873	893.312	-374.823	1199.03
		-373.907	-30.4904	-367.226	307.498	-374.745	598.574	-374.866	900.305	-374.817	1201.1
		-373.9	-2.94274	-367.212	306.588	-374.738	607.144	-374.86	903.429	-374.811	1199.66
		-373.893	2.8157	-367.199	311.867	-374.732	599.889	-374.854	904.879	-374.805	1198.81
		-373.886	-19.6163	-367.185	300.753	-374.726	594.769	-374.848	898.598	-374.798	1199.29
		-373.879	-9.02637	-367.171	347.566	-374.72	596.165	-374.842	896.386	-374.792	1200.38
		-373.872	-21.1696	-367.158	316.873	-374.714	596.313	-374.836	900.898	-374.786	1201.26
		-373.865	-26.8147	-367.144	281.263	-374.708	594.369	-374.83	896.489	-374.78	1199.83
		-373.859	-16.0171	-367.13	302.187	-374.702	597.201	-374.824	898.446	-374.774	1198.94
		-373.852	-4.95131	-367.117	309.651	-374.696	602.403	-374.818	906.331	-374.768	1199.89
		-373.845	-2.1379	-367.103	316.12	-374.69	595.19	-374.811	900.739	-374.762	1199.54
		-373.838	-14.705	-367.089	319.656	-374.683	602.679	-374.805	904.241	-374.756	1200.33
		-373.831	22.0537	-367.076	299.272	-374.677	598.25	-374.799	900.284	-374.75	1205
		-373.824	1.73663	-367.062	318.51	-374.671	602.984	-374.793	896.032	-374.743	1200.96
		-373.817	15.2407	-367.048	278.348	-374.665	605.362	-374.787	896.62	-374.737	1201.02
		-373.81	3.50707	-367.035	290.882	-374.659	600.905	-374.781	900.966	-374.731	1199.29
		-373.803	-1.23082	-367.021	302.676	-374.653	605.544	-374.775	898.116	-374.725	1199.65
		-373.797	-8.21562	-367.007	313.348	-374.647	600.362	-374.769	897.136	-374.719	1197.69
		-373.79	1.82533	-366.994	302.216	-374.641	594.043	-374.763	899.339	-374.713	1197.9
		-373.783	-15.5682	-366.98	282.104	-374.635	594.459	-374.756	902.215	-374.707	1200.27
		-373.776	-7.25641	-366.967	297.22	-374.628	595.912	-374.75	903.132	-374.701	1198.48
		-373.769	-5.04163	-366.953	271.289	-374.622	599.88	-374.744	898.016	-374.695	1199.01
		-373.762	-19.6851	-366.939	307.909	-374.616	601.397	-374.738	901.638	-374.688	1200.96
		-373.755	-7.24496	-366.926	315.448	-374.61	597.587	-374.732	896.276	-374.682	1199.95
		-373.748	0.99222	-366.912	306.893	-374.604	597.778	-374.726	895.579	-374.676	1199.14
		-373.741	10.7062	-366.898	312.358	-374.598	594.699	-374.72	898.834	-374.67	1201.55
		-373.735	18.8009	-366.885	300.62	-374.592	590.161	-374.714	897.531	-374.664	1201.59
		-373.728	5.82495	-366.871	303.203	-374.586	600.095	-374.708	898.46	-374.658	1199.98
		-373.721	17.257	-366.858	304.264	-374.58	598.777	-374.701	898.144	-374.652	1201.4
		-373.714	9.07479	-366.844	296.277	-374.574	606.402	-374.695	903.399	-374.646	1202.49
		-373.707	13.7131	-366.83	302.24	-374.567	595.081	-374.689	901.594	-374.64	1200.62
		-373.7	-17.4911	-366.817	313.791	-374.561	600.578	-374.683	897.652	-374.633	1201.42
		-373.693	-8.50613	-366.803	312.073	-374.555	596.707	-374.677	899.252	-374.627	1198.84
		-373.686	-0.91566	-366.789	293.703	-374.549	595.876	-374.671	900.247	-374.621	1198.31
		-373.679	-7.00013	-366.776	311.803	-374.543	597.225	-374.665	899.388	-374.615	1201.68
		-373.672	2.60882	-366.762	317.59	-374.537	594.626	-374.659	905.008	-374.609	1200.11
		-373.666	-9.56565	-366.748	312.327	-374.531	599.442	-374.653	904.292	-374.603	1199.64
		-373.659	3.71242	-366.735	308.63	-374.525	596.021	-374.646	898.834	-374.597	1197.98
		-373.652	15.8314	-366.721	306.983	-374.519	605.838	-374.64	899.59	-374.591	1199.8
		-373.645	20.9006	-366.707	311.395	-374.512	604.77	-374.634	905.532	-374.585	1199.06
		-373.638	8.0564	-366.694	325.706	-374.506	599.575	-374.628	899.407	-374.578	1198.23
		-373.631	11.1457	-366.68	331.509	-374.5	599.794	-374.622	897.891	-374.572	1199.89
		-373.624	5.15106	-366.667	319.421	-374.494	600.239	-374.616	897.432	-374.566	1200.82
		-373.617	-16.9475	-366.653	347.385	-374.488	599.827	-374.61	901.396	-374.56	1200.34
		-373.61	-10.0492	-366.639	307.389	-374.482	603.648	-374.604	903.242	-374.554	1199.79
		-373.604	-4.49567	-366.626	275.799	-374.476	600.863	-374.598	898.25	-374.548	1201.55
		-373.597	2.6109	-366.612	302.926	-374.47	598.863	-374.591	898.527	-374.542	1200.68
		-373.59	-9.57267	-366.598	302.334	-374.464	605.075	-374.585	895.056	-374.536	1198.67
		-373.583	-24.2053	-366.585	313.063	-374.457	604.884	-374.579	899.297	-374.53	1200.32
		-373.576	-25.5915	-366.571	280.632	-374.451	597.725	-374.573	898.946	-374.523	1200.23
		-373.569	1.07185	-366.558	288.064	-374.445	598.721	-374.567	900.008	-374.517	1198.32
		-373.562	0.80715	-366.544	297.197	-374.439	596.74	-374.561	904.448	-374.511	1199.22
		-373.555	-14.5668	-366.53	295.574	-374.433	592.002	-374.555	898.894	-374.505	1197.24
		-373.548	-16.5964	-366.517	302.596	-374.427	587.309	-374.549	897.146	-374.499	1199.9
		-373.542	14.0661	-366.503	307.515	-374.421	591.578	-374.543	893.93	-374.493	1200.37
		-373.535	1.43172	-366.489	287.486	-374.415	598.434	-374.537	894.08	-374.487	1200.08
		-373.528	-0.96962	-366.476	297.944	-374.409	600.42	-374.53	900.665	-374.481	1202.67
		-373.521	5.44601	-366.462	301.206	-374.402	595.313	-374.524	902.382	-374.475	1202.26
		-373.514	12.5416	-366.448	306.987	-374.396	599.96	-374.518	900.452	-374.468	1201.97
		-373.507	4.55665	-366.435	300.097	-374.39	603.449	-374.512	899.781	-374.462	1197.99
		-373.5	10.0599	-366.421	302.689	-374.384	595.26	-374.506	898.525	-374.456	1197.83
		-373.493	-17.897	-366.408	308.605	-374.378	596.954	-374.5	903.56	-374.45	1198.39
		-373.486	-1.46043	-366.394	303.602	-374.372	601.44	-374.494	903.476	-374.444	1201.18
		-373.479	-17.6143	-366.38	273.951	-374.366	595.877	-374.488	903.867	-374.438	1201
		-373.473	9.0981	-366.367	305.572	-374.36	600.782	-374.482	896.347	-374.432	1199.42
		-373.466	-5.42386	-366.353	297.697	-374.354	603.866	-374.475	901.756	-374.426	1198.26
		-373.459	27.4196	-366.339	293.907	-374.347	605.84	-374.469	895.427	-374.42	1200
		-373.452	16.4456	-366.326	293.619	-374.341	598.485	-374.463	901.981	-374.413	1200.56
		-373.445	-11.782	-366.312	288.445	-374.335	586.446	-374.457	904.52	-374.407	1201.05
		-373.438	-1.45729	-366.298	303.15	-374.329	598.381	-374.451	900.994	-374.401	1200.07
		-373.431	-12.1241	-366.285	308.485	-374.323	601.02	-374.445	894.086	-374.395	1199.74
		-373.424	-13.1684	-366.271	300.27	-374.317	594.945	-374.439	895.784	-374.389	1198.77
		-373.417	11.6372	-366.257	285.271	-374.311	592.304	-374.433	897.105	-374.383	1197.37
		-373.411	5.87889	-366.244	298.75	-374.305	594.388	-374.427	899.261	-374.377	1198.26
		-373.404	-30.553	-366.23	314.554	-374.299	598.602	-374.42	899.534	-374.371	1199.32
		-373.397	1.41959	-366.216	296.157	-374.292	599.62	-374.414	891.629	-374.365	1198.94
		-373.39	28.5869	-366.203	288.932	-374.286	598.28	-374.408	893.654	-374.358	1198.69
		-373.383	34.7902	-366.189	304.148	-374.28	598.576	-374.402	896.942	-374.352	1201.21
		-373.376	47.409	-366.176	295.505	-374.274	606.532	-374.396	898.531	-374.346	1200.8
		-373.369	21.4074	-366.162	296.791	-374.268	600.082	-374.39	894.671	-374.34	1198.11
		-373.362	-1.68503	-366.148	301.525	-374.262	602.794	-374.384	895.828	-374.334	1200.52
		-373.355	0.01696	-366.135	311.012	-374.256	603.334	-374.378	897.49	-374.328	1199.19
		-373.349	29.3303	-366.121	286.607	-374.25	599.348	-374.372	894.914	-374.322	1199.14
		-373.342	50.5702	-366.107	294.746	-374.244	600.695	-374.365	903.976	-374.316	1200.6
		-373.335	12.5262	-366.094	302.322	-374.238	607.53	-374.359	896.813	-374.31	1201.33
		-373.328	11.6129	-366.08	293.014	-374.231	598.5	-374.353	901.558	-374.303	1201.1
		-373.321	-28.35	-366.067	296.899	-374.225	597.398	-374.347	905.754	-374.297	1202.54
		-373.314	-17.1227	-366.053	279.719	-374.219	596.045	-374.341	900.23	-374.291	1200.26
		-373.307	-42.1249	-366.039	290.789	-374.213	598.84	-374.335	907.38	-374.285	1201.44
		-373.3	-50.3632	-366.026	316.951	-374.207	598.79	-374.329	902.258	-374.279	1200.99
		-373.293	-12.5158	-366.012	290.063	-374.201	594.974	-374.323	900.513	-374.273	1201.01
		-373.286	8.83794	-365.998	292.6	-374.195	593.197	-374.317	902.609	-374.267	1200.14
		-373.28	-12.1215	-365.985	311.556	-374.189	603.206	-374.31	898.025	-374.261	1201.06
		-373.273	-14.0925	-365.971	307.9	-374.183	600.128	-374.304	897.126	-374.255	1200.64
		-373.266	0.83611	-365.957	296.474	-374.176	604.823	-374.298	897.852	-374.248	1199.57
		-373.259	17.9399	-365.944	282.316	-374.17	607.773	-374.292	891.02	-374.242	1199.39
		-373.252	24.2805	-365.93	307.574	-374.164	604.952	-374.286	900.961	-374.236	1202.23
		-373.245	-6.22545	-365.916	305.989	-374.158	598.016	-374.28	898.713	-374.23	1202.44
		-373.238	11.5515	-365.903	292.416	-374.152	597.033	-374.274	904.713	-374.224	1201.88
		-373.231	-22.929	-365.889	303.192	-374.146	600.823	-374.268	896.667	-374.218	1200.08
		-373.224	24.0342	-365.876	306.607	-374.14	594.955	-374.262	900.285	-374.212	1200.57
		-373.218	9.94176	-365.862	307.194	-374.134	599.304	-374.255	898.193	-374.206	1203.28
		-373.211	8.98033	-365.848	307.868	-374.128	604.799	-374.249	903.925	-374.2	1201.54
		-373.204	26.4985	-365.835	312.66	-374.121	596.945	-374.243	902.787	-374.194	1204.54
		-373.197	11.1923	-365.821	306.751	-374.115	602.031	-374.237	901.447	-374.187	1199.81
		-373.19	15.6987	-365.807	315.312	-374.109	601.283	-374.231	898.552	-374.181	1200.3
		-373.183	21.3626	-365.794	330.018	-374.103	600.546	-374.225	895.541	-374.175	1201.14
		-373.176	-4.38841	-365.78	302.152	-374.097	601.516	-374.219	897.345	-374.169	1200.08
		-373.169	18.7629	-365.767	304.016	-374.091	602.022	-374.213	896.384	-374.163	1198.65
		-373.162	24.909	-365.753	294.446	-374.085	597.306	-374.207	897.308	-374.157	1197.03
		-373.156	7.38773	-365.739	291.313	-374.079	598.799	-374.201	902.032	-374.151	1201.67
		-373.149	11.9747	-365.726	303.398	-374.073	603.938	-374.194	899.203	-374.145	1200.09
		-373.142	-2.63478	-365.712	297.003	-374.066	599.879	-374.188	902.818	-374.139	1200.6
		-373.135	-28.7429	-365.698	320.916	-374.06	598.703	-374.182	909.568	-374.132	1200.55
		-373.128	-16.6463	-365.685	300.022	-374.054	603.645	-374.176	905.682	-374.126	1199.22
		-373.121	0.82189	-365.671	320.462	-374.048	600.534	-374.17	900.969	-374.12	1200.51
		-373.114	-13.6572	-365.657	330.433	-374.042	595.607	-374.164	904.48	-374.114	1198.73
		-373.107	-3.61409	-365.644	295.08	-374.036	594.89	-374.158	901.336	-374.108	1199.75
		-373.1	-4.13726	-365.63	287.627	-374.03	597.498	-374.152	895.246	-374.102	1203.48
		-373.094	14.1394	-365.616	301.159	-374.024	601.496	-374.146	893.518	-374.096	1202.09
		-373.087	-19.8497	-365.603	305.662	-374.018	600.524	-374.139	895.835	-374.09	1200.98
		-373.08	-10.966	-365.589	296.255	-374.011	597.577	-374.133	900.608	-374.084	1201.16
		-373.073	13.2243	-365.576	301.456	-374.005	600.769	-374.127	902.354	-374.077	1200.6
		-373.066	-3.1572	-365.562	311.555	-373.999	602.559	-374.121	904.503	-374.071	1200.53
		-373.059	16.4599	-365.548	303.773	-373.993	607.395	-374.115	903.2	-374.065	1201.41
		-373.052	26.2209	-365.535	287.815	-373.987	600.372	-374.109	904.695	-374.059	1201.17
		-373.045	25.1299	-365.521	290.517	-373.981	598.998	-374.103	899.008	-374.053	1201.46
		-373.038	-6.31345	-365.507	289.957	-373.975	604.511	-374.097	895.925	-374.047	1200.61
		-373.031	-5.96199	-365.494	276.958	-373.969	604.035	-374.091	897.882	-374.041	1200.17
		-373.025	5.88109	-365.48	308.281	-373.963	598.314	-374.084	899.221	-374.035	1201.25
		-373.018	-12.3769	-365.466	300.676	-373.956	602.099	-374.078	906.333	-374.029	1202.75
		-373.011	2.42904	-365.453	309.478	-373.95	597.587	-374.072	902.125	-374.022	1198.83
		-373.004	16.6294	-365.439	306.373	-373.944	598.786	-374.066	900.235	-374.016	1199.67
		-372.997	46.9266	-365.426	280.712	-373.938	597.447	-374.06	896.402	-374.01	1200.29
		-372.99	42.2743	-365.412	302.891	-373.932	599.006	-374.054	896.056	-374.004	1201.28
		-372.983	-0.4336	-365.398	306.528	-373.926	599.57	-374.048	901.126	-373.998	1200.86
		-372.976	-0.27444	-365.385	275.063	-373.92	602.258	-374.042	904.891	-373.992	1199.68
		-372.969	-19.9325	-365.371	302.018	-373.914	599.638	-374.036	902.432	-373.986	1199.7
		-372.963	-18.9239	-365.357	293.541	-373.908	604.008	-374.029	901.405	-373.98	1200.63
		-372.956	-17.698	-365.344	311.861	-373.901	603.826	-374.023	909.4	-373.974	1199.21
		-372.949	-3.20495	-365.33	328.439	-373.895	602.077	-374.017	906.526	-373.967	1199.08
		-372.942	-3.19506	-365.317	294.809	-373.889	603.606	-374.011	900.516	-373.961	1201.67
		-372.935	-3.5556	-365.303	307.159	-373.883	605.296	-374.005	901.014	-373.955	1198.08
		-372.928	-5.43013	-365.289	302.878	-373.877	608.253	-373.999	898.344	-373.949	1198.46
		-372.921	19.4212	-365.276	304.957	-373.871	601.101	-373.993	902.482	-373.943	1202.54
		-372.914	5.58754	-365.262	268.11	-373.865	599.187	-373.987	910.207	-373.937	1200.94
		-372.907	-6.08604	-365.248	283.32	-373.859	598.96	-373.981	912.394	-373.931	1200.66
		-372.901	7.05752	-365.235	313.812	-373.853	603.387	-373.974	903.199	-373.925	1200.67
		-372.894	21.8244	-365.221	269.195	-373.847	605.015	-373.968	909.273	-373.919	1199.01
		-372.887	6.19565	-365.207	282.381	-373.84	603.929	-373.962	903.883	-373.912	1198.02
		-372.88	-11.6562	-365.194	289.227	-373.834	598.006	-373.956	903.492	-373.906	1196.54
		-372.873	-9.77634	-365.18	298.315	-373.828	595.01	-373.95	892.001	-373.9	1199.13
		-372.866	17.2086	-365.166	288.79	-373.822	605.184	-373.944	891.825	-373.894	1198.4
		-372.859	9.45495	-365.153	309.887	-373.816	608.362	-373.938	891.737	-373.888	1198.73
		-372.852	15.7962	-365.139	292.396	-373.81	611.484	-373.932	897.604	-373.882	1199.95
		-372.845	8.18702	-365.125	290.467	-373.804	599.46	-373.926	908.228	-373.876	1200.39
		-372.838	13.3247	-365.112	321.594	-373.798	601.083	-373.919	896.37	-373.87	1202.01
		-372.832	15.4638	-365.098	303.172	-373.792	604.982	-373.913	899.854	-373.864	1199.11
		-372.825	-7.78062	-365.085	282.291	-373.785	598.346	-373.907	898.938	-373.857	1197.97
		-372.818	-1.22075	-365.071	291.569	-373.779	597.751	-373.901	900.47	-373.851	1201.2
		-372.811	20.9652	-365.057	302.098	-373.773	599.675	-373.895	896.68	-373.845	1199.74
		-372.804	23.6103	-365.044	297.917	-373.767	599.346	-373.889	897.037	-373.839	1201.06
		-372.797	-5.77026	-365.03	321.991	-373.761	593.383	-373.883	897.319	-373.833	1202.37
		-372.79	-14.6854	-365.016	344.332	-373.755	603.326	-373.877	898.325	-373.827	1201.05
		-372.783	-18.3774	-365.003	305.459	-373.749	601.478	-373.871	903.38	-373.821	1201.82
		-372.776	-19.6875	-364.989	299.084	-373.743	598.717	-373.865	900.66	-373.815	1201.49
		-372.77	-25.7108	-364.976	305.263	-373.737	598.824	-373.858	894.601	-373.809	1198.56
		-372.763	10.0066	-364.962	283.294	-373.73	593.773	-373.852	899.086	-373.802	1198.97
		-372.756	29.8116	-364.948	257.109	-373.724	597.423	-373.846	901.961	-373.796	1200.49
		-372.749	6.27591	-364.935	289.068	-373.718	593.015	-373.84	897.857	-373.79	1201.06
		-372.742	-10.9063	-364.921	279.91	-373.712	598.379	-373.834	899.017	-373.784	1200.85
		-372.735	-2.39963	-364.907	301.173	-373.706	605.6	-373.828	897.904	-373.778	1202.38
		-372.728	-8.91036	-364.894	300.56	-373.7	602.435	-373.822	902.249	-373.772	1199.31
		-372.721	-3.50995	-364.88	293.488	-373.694	597.213	-373.816	903.483	-373.766	1202.79
		-372.714	-14.1669	-364.866	284.338	-373.688	600.481	-373.81	902.708	-373.76	1202.37
		-372.707	-16.0054	-364.853	294.808	-373.682	603.784	-373.803	897.246	-373.754	1200.79
		-372.701	2.91229	-364.839	282.504	-373.675	603.143	-373.797	891.997	-373.747	1197.06
		-372.694	-10.1335	-364.825	283.62	-373.669	606.455	-373.791	898.413	-373.741	1200.94
		-372.687	-7.82266	-364.812	292.643	-373.663	597.391	-373.785	898.907	-373.735	1201.12
		-372.68	-19.6374	-364.798	317.843	-373.657	598.195	-373.779	894.967	-373.729	1201.8
		-372.673	-33.5523	-364.785	289.194	-373.651	601.331	-373.773	900.66	-373.723	1200.16
		-372.666	-11.1102	-364.771	315.561	-373.645	600.336	-373.767	901.766	-373.717	1198.93
		-372.659	9.53631	-364.757	299.934	-373.639	598.667	-373.761	906.617	-373.711	1197.36
		-372.652	-4.38603	-364.744	293.266	-373.633	599.712	-373.755	904.564	-373.705	1198.35
		-372.645	-4.62273	-364.73	304.618	-373.627	594.035	-373.748	890.986	-373.699	1198.65
		-372.639	26.1485	-364.716	309.265	-373.62	598.986	-373.742	895.375	-373.692	1199.76
		-372.632	-5.3124	-364.703	302.999	-373.614	587.575	-373.736	900.018	-373.686	1199.95
		-372.625	-2.12383	-364.689	292.284	-373.608	596.377	-373.73	906.041	-373.68	1198.32
		-372.618	-3.50024	-364.675	298.505	-373.602	599.313	-373.724	899.062	-373.674	1198.17
		-372.611	-8.37702	-364.662	281.043	-373.596	601.563	-373.718	894.367	-373.668	1200.13
		-372.604	-15.4505	-364.648	281.344	-373.59	600.868	-373.712	904.966	-373.662	1201.35
		-372.597	-0.27169	-364.635	316.917	-373.584	607.205	-373.706	905.769	-373.656	1197.97
		-372.59	-14.7622	-364.621	312.889	-373.578	600.867	-373.7	896.1	-373.65	1198.31
		-372.583	-6.94069	-364.607	314.726	-373.572	595.491	-373.693	904.856	-373.644	1199.58
		-372.577	2.88759	-364.594	332.847	-373.565	601.466	-373.687	894.705	-373.637	1196.76
		-372.57	18.4016	-364.58	301.387	-373.559	596.561	-373.681	902.365	-373.631	1199.74
		-372.563	-27.313	-364.566	307.353	-373.553	600.834	-373.675	900.872	-373.625	1201.54
		-372.556	-7.47992	-364.553	307.995	-373.547	597.188	-373.669	901.729	-373.619	1199.92
		-372.549	-20.3677	-364.539	292.968	-373.541	599.015	-373.663	898.096	-373.613	1202.65
		-372.542	11.9306	-364.526	311.159	-373.535	598.015	-373.657	898.829	-373.607	1201.6
		-372.535	13.9146	-364.512	312.748	-373.529	604.686	-373.651	900.802	-373.601	1201.3
		-372.528	-24.0793	-364.498	324.316	-373.523	604.59	-373.645	899.014	-373.595	1197.9
		-372.521	-52.7292	-364.485	319.545	-373.517	593.838	-373.638	891.531	-373.589	1195.8
		-372.514	-19.7206	-364.471	316.892	-373.51	599.834	-373.632	897.004	-373.582	1196.27
		-372.508	-0.40191	-364.457	303.768	-373.504	598.855	-373.626	902.514	-373.576	1199.57
		-372.501	22.2023	-364.444	300.024	-373.498	596.531	-373.62	901.927	-373.57	1200.98
		-372.494	-16.8417	-364.43	309.534	-373.492	601.106	-373.614	895.327	-373.564	1198.59
		-372.487	-21.2263	-364.416	299.671	-373.486	608.143	-373.608	897.222	-373.558	1200.58
		-372.48	-0.34957	-364.403	282.345	-373.48	600.285	-373.602	904.489	-373.552	1198.38
		-372.473	13.5617	-364.389	281.069	-373.474	602.328	-373.596	904.093	-373.546	1199.21
		-372.466	21.6688	-364.375	286.873	-373.468	592.527	-373.59	902.497	-373.54	1199.36
		-372.459	31.3592	-364.362	290.018	-373.462	599.149	-373.583	898.798	-373.534	1201.69
		-372.452	7.02142	-364.348	311.134	-373.456	605.902	-373.577	907.061	-373.528	1200.01
		-372.446	20.2488	-364.334	306.839	-373.449	598.178	-373.571	898.683	-373.521	1202.25
		-372.439	16.5533	-364.321	313.281	-373.443	603.655	-373.565	899.285	-373.515	1199.89
		-372.432	-1.12724	-364.307	303.182	-373.437	602.313	-373.559	901.893	-373.509	1199.25
		-372.425	0.98879	-364.294	324.432	-373.431	600.941	-373.553	899.072	-373.503	1200.47
		-372.418	24.7824	-364.28	303.815	-373.425	598.862	-373.547	890.953	-373.497	1199.51
		-372.411	31.8451	-364.266	300.509	-373.419	600.271	-373.541	891.905	-373.491	1198.09
		-372.404	21.5441	-364.253	293.956	-373.413	596.569	-373.535	900.292	-373.485	1200.03
		-372.397	14.285	-364.239	301.21	-373.407	601.898	-373.528	898.217	-373.479	1199.35
		-372.39	1.06656	-364.225	300.454	-373.401	596.839	-373.522	901.578	-373.473	1197.09
		-372.384	-19.9786	-364.212	279.668	-373.394	594.396	-373.516	895.54	-373.466	1198.33
		-372.377	10.01	-364.198	297.783	-373.388	597.294	-373.51	892.688	-373.46	1200.08
		-372.37	11.2457	-364.185	295.691	-373.382	596.63	-373.504	896.866	-373.454	1202.51
		-372.363	7.2866	-364.171	308.814	-373.376	599.197	-373.498	896.222	-373.448	1200.8
		-372.356	23.9478	-364.157	287.172	-373.37	591.099	-373.492	900.327	-373.442	1201.72
		-372.349	8.89956	-364.144	298.516	-373.364	597.722	-373.486	903.489	-373.436	1200.72
		-372.342	-8.12273	-364.13	294.439	-373.358	600.882	-373.48	904.876	-373.43	1200.74
		-372.335	-12.937	-364.116	287.236	-373.352	611.884	-373.474	903.669	-373.424	1198.2
		-372.328	-31.6915	-364.103	279.909	-373.346	603.249	-373.467	898.252	-373.418	1200.24
		-372.322	9.71604	-364.089	292.844	-373.339	598.662	-373.461	900.789	-373.411	1200.24
		-372.315	8.37087	-364.075	291.362	-373.333	600.294	-373.455	897.76	-373.405	1199.92
		-372.308	3.62995	-364.062	289.881	-373.327	600.65	-373.449	904.851	-373.399	1198.69
		-372.301	0.60398	-364.048	303.001	-373.321	597.354	-373.443	900.647	-373.393	1201.7
		-372.294	4.95928	-364.034	301.136	-373.315	599	-373.437	901.25	-373.387	1201.27
		-372.287	19.3733	-364.021	315.443	-373.309	602.222	-373.431	897.485	-373.381	1199.6
		-372.28	10.6494	-364.007	287.563	-373.303	603.482	-373.425	900.021	-373.375	1197.44
		-372.273	-17.298	-363.994	304.102	-373.297	603.141	-373.419	905.471	-373.369	1200.01
		-372.266	-12.1009	-363.98	292.964	-373.291	597.02	-373.412	900.978	-373.363	1201.46
		-372.259	3.87728	-363.966	293.352	-373.284	602.441	-373.406	898.417	-373.356	1200.72
		-372.253	8.63401	-363.953	280.466	-373.278	596.087	-373.4	897.495	-373.35	1201
		-372.246	-7.21873	-363.939	293.941	-373.272	597.9	-373.394	899.152	-373.344	1199.15
		-372.239	-10.6525	-363.925	315.158	-373.266	599.622	-373.388	895.931	-373.338	1202.01
		-372.232	-13.8814	-363.912	280.127	-373.26	599.612	-373.382	895.527	-373.332	1200
		-372.225	-4.276	-363.898	280.377	-373.254	601.552	-373.376	896.966	-373.326	1200.31
		-372.218	-19.3989	-363.885	323.337	-373.248	604.745	-373.37	895.659	-373.32	1202.03
		-372.211	-18.7073	-363.871	312.467	-373.242	605.69	-373.364	897.119	-373.314	1200.3
		-372.204	-7.12193	-363.857	280.276	-373.236	607.861	-373.357	901.426	-373.308	1197.29
		-372.197	2.34615	-363.844	299.04	-373.229	610.102	-373.351	903.735	-373.301	1199.46
		-372.191	-3.89272	-363.83	298.913	-373.223	605.016	-373.345	901.024	-373.295	1200.89
		-372.184	-7.95359	-363.816	296.087	-373.217	605.273	-373.339	901.362	-373.289	1200.64
		-372.177	6.74025	-363.803	306.232	-373.211	600.54	-373.333	896.159	-373.283	1198.2
		-372.17	-1.55059	-363.789	300.44	-373.205	592.919	-373.327	901.397	-373.277	1198.62
		-372.163	15.9217	-363.775	304.982	-373.199	593.014	-373.321	903.642	-373.271	1200.49
		-372.156	-11.1177	-363.762	338.418	-373.193	590.886	-373.315	896.54	-373.265	1201.74
		-372.149	0.24431	-363.748	296.442	-373.187	596.313	-373.309	890.59	-373.259	1203.02
		-372.142	-24.8035	-363.735	294.11	-373.181	595.867	-373.302	896.742	-373.253	1199.02
		-372.135	-25.0604	-363.721	281.061	-373.174	593.583	-373.296	892.578	-373.246	1199.31
		-372.128	-0.75035	-363.707	282.409	-373.168	596.955	-373.29	897.577	-373.24	1199.7
		-372.122	-4.89461	-363.694	285.805	-373.162	597.227	-373.284	903.581	-373.234	1200.92
		-372.115	7.17074	-363.68	302.224	-373.156	591.476	-373.278	901.852	-373.228	1199.7
		-372.108	35.9008	-363.666	289.342	-373.15	597.436	-373.272	899.172	-373.222	1201.04
		-372.101	7.57321	-363.653	296.501	-373.144	595.951	-373.266	897.166	-373.216	1200.91
		-372.094	4.82211	-363.639	300.012	-373.138	598.924	-373.26	894.817	-373.21	1200.25
		-372.087	9.30168	-363.625	282.211	-373.132	605.76	-373.254	894.222	-373.204	1199.28
		-372.08	22.8256	-363.612	284.503	-373.126	608.919	-373.247	900.68	-373.198	1199.39
		-372.073	2.66944	-363.598	286.858	-373.12	601.409	-373.241	897.424	-373.191	1201.32
		-372.066	-16.9559	-363.584	305.025	-373.113	600.808	-373.235	903.138	-373.185	1199.71
		-372.06	23.1094	-363.571	298.379	-373.107	602.525	-373.229	904.805	-373.179	1202.27
		-372.053	0.66256	-363.557	298.336	-373.101	602.243	-373.223	898.099	-373.173	1198.65
		-372.046	-5.55969	-363.543	291.735	-373.095	603.738	-373.217	900.246	-373.167	1198.38
		-372.039	9.35307	-363.53	298.005	-373.089	602.857	-373.211	895.764	-373.161	1196.48
		-372.032	4.5553	-363.516	281.506	-373.083	601.898	-373.205	893.983	-373.155	1196.69
		-372.025	-5.28774	-363.503	309.586	-373.077	601.495	-373.199	896.379	-373.149	1198.94
		-372.018	21.6131	-363.489	334.561	-373.071	597.371	-373.192	897.61	-373.143	1200.19
		-372.011	30.4231	-363.475	290.344	-373.065	605.594	-373.186	888.871	-373.136	1199.1
		-372.004	4.22586	-363.462	296.096	-373.058	601.649	-373.18	899.866	-373.13	1198.43
		-371.998	-5.34235	-363.448	305.996	-373.052	597.091	-373.174	903.243	-373.124	1200.45
		-371.991	25.7617	-363.434	294.838	-373.046	601.903	-373.168	892.92	-373.118	1200.28
		-371.984	19.0401	-363.421	307.711	-373.04	603.163	-373.162	896.084	-373.112	1199.53
		-371.977	-12.3496	-363.407	298.943	-373.034	598.826	-373.156	895.724	-373.106	1200.62
		-371.97	2.24531	-363.394	326.272	-373.028	596.611	-373.15	900.057	-373.1	1200.57
		-371.963	-0.77411	-363.38	319.948	-373.022	600.86	-373.144	898.02	-373.094	1200.75
		-371.956	3.84578	-363.366	308.506	-373.016	596.194	-373.137	906.183	-373.088	1198.45
		-371.949	7.58878	-363.353	293.5	-373.01	593.523	-373.131	897.757	-373.081	1200.62
		-371.942	11.5272	-363.339	302.028	-373.003	598.314	-373.125	905.213	-373.075	1201.35
		-371.936	7.64456	-363.325	300.346	-372.997	598.42	-373.119	902.187	-373.069	1200.25
		-371.929	-0.61966	-363.312	322.268	-372.991	600.431	-373.113	904.973	-373.063	1198.37
		-371.922	4.89302	-363.298	289.459	-372.985	603.972	-373.107	895.248	-373.057	1200.96
		-371.915	-0.39503	-363.284	306.85	-372.979	601.073	-373.101	898.374	-373.051	1200.5
		-371.908	-5.78685	-363.271	316.329	-372.973	599.658	-373.095	903.767	-373.045	1199.25
		-371.901	-30.9445	-363.257	300.008	-372.967	598.443	-373.089	897.78	-373.039	1199.86
		-371.894	-8.32763	-363.243	327.313	-372.961	603.643	-373.083	899.77	-373.033	1197.84
		-371.887	-1.31192	-363.23	295.148	-372.955	608.019	-373.076	895.181	-373.026	1199.23
		-371.88	5.0201	-363.216	320.822	-372.948	607.784	-373.07	896.626	-373.02	1199.64
		-371.873	41.8143	-363.203	304.982	-372.942	600.17	-373.064	892.888	-373.014	1200.39
		-371.867	18.9203	-363.189	292.946	-372.936	598.991	-373.058	895.35	-373.008	1200.32
		-371.86	26.7193	-363.175	301.769	-372.93	590.929	-373.052	896.429	-373.002	1200.17
		-371.853	5.37947	-363.162	302.352	-372.924	597.853	-373.046	902.65	-372.996	1199.31
		-371.846	-3.61675	-363.148	320.574	-372.918	595.122	-373.04	897.061	-372.99	1199.84
		-371.839	-40.0268	-363.134	303.371	-372.912	593.076	-373.034	891.963	-372.984	1200.34
		-371.832	-23.4584	-363.121	292.021	-372.906	601.747	-373.028	902.17	-372.978	1199.64
		-371.825	16.074	-363.107	295.769	-372.9	608.104	-373.021	902.788	-372.971	1201.67
		-371.818	-18.9815	-363.094	300.703	-372.893	599.617	-373.015	903.041	-372.965	1197.47
		-371.811	6.40045	-363.08	296.648	-372.887	601.789	-373.009	898.904	-372.959	1198
		-371.805	5.03501	-363.066	306.052	-372.881	604.336	-373.003	900.516	-372.953	1201.39
		-371.798	9.74142	-363.053	319.58	-372.875	608.63	-372.997	896.45	-372.947	1198.9
		-371.791	7.07658	-363.039	288.867	-372.869	606.003	-372.991	897.249	-372.941	1198.98
		-371.784	-21.1229	-363.025	303.269	-372.863	602.557	-372.985	897.137	-372.935	1200.56
		-371.777	4.75077	-363.012	297.057	-372.857	602.13	-372.979	899.336	-372.929	1200.32
		-371.77	-6.42431	-362.998	341.964	-372.851	601.174	-372.973	902.277	-372.923	1198.19
		-371.763	-4.01038	-362.984	312.465	-372.845	599.603	-372.966	894.954	-372.916	1199.06
		-371.756	17.5991	-362.971	302.342	-372.838	599.607	-372.96	895.598	-372.91	1199.39
		-371.749	23.07	-362.957	290.819	-372.832	599.633	-372.954	901.253	-372.904	1201.16
		-371.743	10.67	-362.943	299.456	-372.826	597.033	-372.948	905.744	-372.898	1201.68
		-371.736	-2.2369	-362.93	295.222	-372.82	605.35	-372.942	899.456	-372.892	1200.58
		-371.729	14.8119	-362.916	299.835	-372.814	607.841	-372.936	897.171	-372.886	1201.76
		-371.722	-23.2724	-362.903	302.331	-372.808	593.79	-372.93	899.938	-372.88	1200.9
		-371.715	-10.7861	-362.889	307.388	-372.802	592.079	-372.924	900.419	-372.874	1200.6
		-371.708	-31.3128	-362.875	317.446	-372.796	601.398	-372.918	896.504	-372.868	1199.54
		-371.701	-6.37976	-362.862	316.654	-372.79	604.836	-372.911	898.793	-372.861	1198.88
		-371.694	-12.1808	-362.848	305.925	-372.784	603.649	-372.905	900.64	-372.855	1199.9
		-371.687	36.552	-362.834	293.133	-372.777	603.397	-372.899	902.483	-372.849	1198.88
		-371.68	38.9048	-362.821	278.311	-372.771	600.111	-372.893	895.559	-372.843	1198.7
		-371.674	1.59115	-362.807	289.913	-372.765	596.827	-372.887	895.746	-372.837	1198.17
		-371.667	-17.8949	-362.793	288.422	-372.759	604.465	-372.881	898.235	-372.831	1199.44
		-371.66	-12.8129	-362.78	313.779	-372.753	604.773	-372.875	894.968	-372.825	1201.85
		-371.653	-16.123	-362.766	307.462	-372.747	602.29	-372.869	893.357	-372.819	1199.76
		-371.646	-35.6339	-362.752	304.342	-372.741	606.779	-372.863	899.471	-372.813	1201.07
		-371.639	-33.9625	-362.739	295.262	-372.735	598.642	-372.856	898.164	-372.807	1200.24
		-371.632	-22.3756	-362.725	292.765	-372.729	592.697	-372.85	905.458	-372.8	1202.31
		-371.625	-7.31517	-362.712	308.803	-372.722	600.227	-372.844	899.263	-372.794	1201.7
		-371.618	-11.0022	-362.698	297.507	-372.716	599.234	-372.838	900.514	-372.788	1200.28
		-371.612	-26.8213	-362.684	306.495	-372.71	604.286	-372.832	899.16	-372.782	1197.11
		-371.605	-21.4367	-362.671	316.976	-372.704	597.387	-372.826	898.17	-372.776	1198.12
		-371.598	1.33252	-362.657	301.31	-372.698	593.483	-372.82	901.404	-372.77	1202.59
		-371.591	-3.10199	-362.643	306.847	-372.692	599.057	-372.814	905.558	-372.764	1199.54
		-371.584	-25.7572	-362.63	293.715	-372.686	605.087	-372.808	899.983	-372.758	1198.71
		-371.577	-8.42096	-362.616	298.049	-372.68	596.938	-372.801	900.769	-372.752	1200.92
		-371.57	10.7691	-362.603	302.67	-372.674	599.059	-372.795	903.915	-372.745	1199.82
		-371.563	6.04847	-362.589	320.176	-372.667	611.547	-372.789	903.135	-372.739	1201.34
		-371.556	1.519	-362.575	286.919	-372.661	603.34	-372.783	905.529	-372.733	1200.49
		-371.55	10.3493	-362.562	326.654	-372.655	595.574	-372.777	905.719	-372.727	1200.73
		-371.543	10.3601	-362.548	313.794	-372.649	599.995	-372.771	903.982	-372.721	1200.53
		-371.536	-30.4749	-362.534	305.35	-372.643	603.664	-372.765	907.758	-372.715	1201.58
		-371.529	-4.35947	-362.521	300.834	-372.637	599.866	-372.759	897.459	-372.709	1200.38
		-371.522	-8.86403	-362.507	303.619	-372.631	601.64	-372.753	892.509	-372.703	1200.63
		-371.515	4.61119	-362.493	306.047	-372.625	603.335	-372.747	896.374	-372.697	1202.65
		-371.508	17.429	-362.48	284.112	-372.619	599.732	-372.74	903.835	-372.69	1199.65
		-371.501	-15.1719	-362.466	294.137	-372.612	610.331	-372.734	902.139	-372.684	1201.11
		-371.494	-7.12568	-362.452	308.928	-372.606	603.225	-372.728	905.232	-372.678	1201
		-371.487	-13.7279	-362.439	285.104	-372.6	594.274	-372.722	905.994	-372.672	1201.97
		-371.481	-7.47479	-362.425	302.405	-372.594	596.726	-372.716	899.219	-372.666	1200.78
		-371.474	1.44721	-362.412	294.648	-372.588	601.407	-372.71	902.916	-372.66	1198.64
		-371.467	-10.4044	-362.398	303.153	-372.582	599.305	-372.704	896.806	-372.654	1198.18
		-371.46	2.72093	-362.384	308.102	-372.576	595.335	-372.698	893.45	-372.648	1200.05
		-371.453	-22.7594	-362.371	297.129	-372.57	594.927	-372.692	902.932	-372.642	1199.32
		-371.446	2.22116	-362.357	305.767	-372.564	598.824	-372.685	902.661	-372.635	1200.58
		-371.439	-23.8223	-362.343	304.603	-372.557	596.019	-372.679	899.808	-372.629	1199.91
		-371.432	3.01104	-362.33	301.311	-372.551	591.05	-372.673	902.046	-372.623	1199.03
		-371.425	0.24179	-362.316	280.675	-372.545	595.383	-372.667	898.164	-372.617	1198.62
		-371.419	7.18154	-362.303	298.567	-372.539	594.876	-372.661	900.82	-372.611	1199.66
		-371.412	-27.4367	-362.289	285.54	-372.533	600.342	-372.655	903.184	-372.605	1198.8
		-371.405	-29.6322	-362.275	310.462	-372.527	606.117	-372.649	898.952	-372.599	1198.43
		-371.398	11.9353	-362.262	308.604	-372.521	601.168	-372.643	900.828	-372.593	1200.15
		-371.391	18.7469	-362.248	298.611	-372.515	593.11	-372.637	905.521	-372.587	1198.21
		-371.384	-0.13908	-362.234	300.493	-372.509	599.058	-372.63	896.285	-372.58	1199.56
		-371.377	8.89551	-362.221	307.609	-372.502	597.553	-372.624	900.912	-372.574	1199.41
		-371.37	31.1815	-362.207	306.089	-372.496	597.354	-372.618	894.131	-372.568	1200.15
		-371.363	17.3362	-362.193	297.739	-372.49	594.535	-372.612	895.973	-372.562	1200.91
		-371.357	1.18742	-362.18	313.728	-372.484	590.364	-372.606	899.909	-372.556	1200.44
		-371.35	-9.46188	-362.166	266.502	-372.478	601.246	-372.6	895.972	-372.55	1198.53
		-371.343	-7.00028	-362.152	295.883	-372.472	600.502	-372.594	902.523	-372.544	1200.59
		-371.336	27.0035	-362.139	311.242	-372.466	605.75	-372.588	905.768	-372.538	1200.16
		-371.329	24.2696	-362.125	283.86	-372.46	598.375	-372.582	903.881	-372.532	1202.86
		-371.322	-18.913	-362.112	286.316	-372.454	584.869	-372.575	898.163	-372.525	1203.07
		-371.315	8.19437	-362.098	289.295	-372.447	589.855	-372.569	899.586	-372.519	1202.9
		-371.308	18.2522	-362.084	307.2	-372.441	598.62	-372.563	899.065	-372.513	1201.75
		-371.301	-10.2237	-362.071	295.186	-372.435	604.057	-372.557	896.896	-372.507	1202.05
		-371.294	-6.78519	-362.057	309.418	-372.429	605.734	-372.551	896.713	-372.501	1200.04
		-371.288	-26.6513	-362.043	305.809	-372.423	605.178	-372.545	902.292	-372.495	1200.32
		-371.281	-14.0354	-362.03	309.161	-372.417	595.782	-372.539	898.666	-372.489	1199.52
		-371.274	-13.6073	-362.016	274.224	-372.411	600.284	-372.533	898.334	-372.483	1196.87
		-371.267	-22.5178	-362.002	278.051	-372.405	606.308	-372.527	892.969	-372.477	1197.35
		-371.26	-0.92615	-361.989	300.229	-372.399	592.598	-372.52	895.237	-372.47	1200.2
		-371.253	-34.4781	-361.975	303.165	-372.393	593.513	-372.514	894.283	-372.464	1201.18
		-371.246	-7.1901	-361.962	292.939	-372.386	597.76	-372.508	899.244	-372.458	1201.53
		-371.239	-38.6761	-361.948	305.671	-372.38	596.672	-372.502	894.389	-372.452	1199.77
		-371.232	6.46326	-361.934	315.581	-372.374	596.538	-372.496	906.812	-372.446	1197.79
		-371.226	6.11719	-361.921	311.167	-372.368	595.525	-372.49	904.926	-372.44	1197.81
		-371.219	-1.1704	-361.907	322.459	-372.362	588.158	-372.484	901.862	-372.434	1197.08
		-371.212	5.07118	-361.893	328.617	-372.356	587.377	-372.478	907.485	-372.428	1198.79
		-371.205	-16.4058	-361.88	277.649	-372.35	593.017	-372.472	907.731	-372.422	1199.34
		-371.198	4.62619	-361.866	296.972	-372.344	595.621	-372.465	901.364	-372.415	1199.64
		-371.191	-3.04475	-361.852	278.507	-372.338	593.242	-372.459	901.317	-372.409	1201.01
		-371.184	-27.7561	-361.839	287.691	-372.331	600.363	-372.453	896.068	-372.403	1201.42
		-371.177	-1.9273	-361.825	290.081	-372.325	607.169	-372.447	901.073	-372.397	1202.13
		-371.17	-17.0766	-361.812	286.227	-372.319	597.183	-372.441	898.448	-372.391	1199.18
		-371.164	-33.0363	-361.798	268.099	-372.313	606.361	-372.435	896.555	-372.385	1196.68
		-371.157	-8.56813	-361.784	313.227	-372.307	608.681	-372.429	897.301	-372.379	1198.13
		-371.15	40.8478	-361.771	300.068	-372.301	606.635	-372.423	900.718	-372.373	1200.18
		-371.143	37.3873	-361.757	327.23	-372.295	606.91	-372.417	900.737	-372.367	1201.29
		-371.136	-10.8587	-361.743	290.124	-372.289	596.228	-372.411	901.253	-372.36	1199.37
		-371.129	-6.69298	-361.73	293.651	-372.283	596.757	-372.404	901.742	-372.354	1199.73
		-371.122	-1.82196	-361.716	312.204	-372.276	598.406	-372.398	895.609	-372.348	1198.66
		-371.115	-6.3522	-361.702	319.377	-372.27	601.598	-372.392	903.873	-372.342	1198.5
		-371.108	-25.36	-361.689	298.765	-372.264	602.532	-372.386	900.895	-372.336	1197.89
		-371.101	-24.389	-361.675	337.696	-372.258	606.808	-372.38	903.747	-372.33	1200.43
		-371.095	-19.9206	-361.661	301.47	-372.252	602.555	-372.374	902.762	-372.324	1199.27
		-371.088	10.132	-361.648	310.889	-372.246	593.127	-372.368	897.943	-372.318	1200.18
		-371.081	9.62325	-361.634	305.655	-372.24	597.267	-372.362	905.151	-372.312	1199.47
		-371.074	4.64502	-361.621	301.628	-372.234	594.492	-372.356	903.872	-372.305	1198.85
		-371.067	18.7904	-361.607	290.235	-372.228	599.034	-372.349	897.544	-372.299	1201.41
		-371.06	37.7604	-361.593	288.462	-372.221	602.284	-372.343	898.49	-372.293	1199.42
		-371.053	7.8756	-361.58	280.533	-372.215	597.086	-372.337	900.501	-372.287	1199.86
		-371.046	3.26436	-361.566	295.949	-372.209	599.91	-372.331	910.746	-372.281	1201.03
		-371.039	10.7632	-361.552	293.681	-372.203	600.938	-372.325	900.532	-372.275	1199.66
		-371.033	14.3236	-361.539	304.362	-372.197	601.119	-372.319	900.552	-372.269	1200.03
		-371.026	58.2337	-361.525	313.929	-372.191	597.238	-372.313	905.708	-372.263	1200.28
		-371.019	15.0954	-361.512	312.27	-372.185	604.641	-372.307	903.838	-372.257	1201.84
		-371.012	6.61572	-361.498	308.139	-372.179	607.375	-372.301	899.789	-372.25	1200.62
		-371.005	10.0721	-361.484	296.112	-372.173	605.429	-372.294	898.78	-372.244	1197.99
		-370.998	27.025	-361.471	300.335	-372.166	603.747	-372.288	900.445	-372.238	1199.47
		-370.991	-1.81566	-361.457	316.056	-372.16	603.269	-372.282	900.741	-372.232	1199.12
		-370.984	-11.1666	-361.443	282.5	-372.154	600.711	-372.276	900.19	-372.226	1199.91
		-370.977	18.7198	-361.43	285.085	-372.148	599.66	-372.27	893.004	-372.22	1201.6
		-370.971	5.85364	-361.416	291.74	-372.142	596.515	-372.264	897.344	-372.214	1202.22
		-370.964	23.7373	-361.402	295.224	-372.136	595.868	-372.258	893.33	-372.208	1202.93
		-370.957	12.2044	-361.389	288.758	-372.13	598.253	-372.252	898.73	-372.202	1201
		-370.95	-8.38411	-361.375	287.556	-372.124	603.501	-372.246	900.918	-372.195	1201.85
		-370.943	-16.8216	-361.361	306.601	-372.118	612.569	-372.239	897.296	-372.189	1200.81
		-370.936	-21.1972	-361.348	300.557	-372.111	610.801	-372.233	901.763	-372.183	1200.19
		-370.929	15.0168	-361.334	278.391	-372.105	602.912	-372.227	896.839	-372.177	1199.13
		-370.922	-7.44133	-361.321	303.412	-372.099	602.864	-372.221	897.419	-372.171	1200.59
		-370.915	-8.39903	-361.307	308.92	-372.093	599.049	-372.215	894.393	-372.165	1200.65
		-370.908	30.1211	-361.293	298.736	-372.087	603.324	-372.209	896.129	-372.159	1200.02
		-370.902	30.5233	-361.28	305.492	-372.081	600.245	-372.203	904.579	-372.153	1199.09
		-370.895	18.7346	-361.266	304.249	-372.075	604.28	-372.197	901.119	-372.147	1199.62
		-370.888	23.4793	-361.252	322.909	-372.069	613.656	-372.191	901.56	-372.141	1197.08
		-370.881	22.1878	-361.239	283.063	-372.063	601.413	-372.184	897.37	-372.134	1200.51
		-370.874	5.83576	-361.225	305.342	-372.057	599.882	-372.178	900.231	-372.128	1200.08
		-370.867	-7.26483	-361.212	295.589	-372.05	599.724	-372.172	901.683	-372.122	1200.2
		-370.86	-10.149	-361.198	295.157	-372.044	594.31	-372.166	901.981	-372.116	1202.68
		-370.853	6.20763	-361.184	291.587	-372.038	595.107	-372.16	904.049	-372.11	1202.72
		-370.846	-4.58609	-361.171	294.63	-372.032	594.066	-372.154	905.892	-372.104	1201.92
		-370.84	-5.25074	-361.157	291.587	-372.026	600.367	-372.148	899.927	-372.098	1201.85
		-370.833	-16.9547	-361.143	293.799	-372.02	603.43	-372.142	897.563	-372.092	1202.8
		-370.826	-15.5894	-361.13	303.884	-372.014	597.55	-372.136	897.439	-372.086	1200.85
		-370.819	8.33841	-361.116	285.834	-372.008	596.684	-372.129	896.362	-372.079	1200.2
		-370.812	-5.0499	-361.102	312.159	-372.002	591.318	-372.123	904.317	-372.073	1198.49
		-370.805	-7.08581	-361.089	323.609	-371.995	598.431	-372.117	903.023	-372.067	1198.05
		-370.798	-8.09248	-361.075	298.332	-371.989	600.996	-372.111	906.769	-372.061	1199.81
		-370.791	5.80624	-361.062	303.57	-371.983	597.555	-372.105	904.76	-372.055	1202.82
		-370.784	4.66126	-361.048	322.948	-371.977	602.884	-372.099	903.244	-372.049	1198.32
		-370.778	-14.4831	-361.034	309.72	-371.971	600.598	-372.093	901.521	-372.043	1198.26
		-370.771	-42.7753	-361.021	324.498	-371.965	600.318	-372.087	893.709	-372.037	1199.71
		-370.764	6.1463	-361.007	317.369	-371.959	605.831	-372.081	900.802	-372.031	1201.23
		-370.757	-0.39092	-360.993	328.094	-371.953	606.019	-372.075	903.518	-372.024	1198.54
		-370.75	1.43416	-360.98	315.8	-371.947	598.571	-372.068	901.089	-372.018	1199.61
		-370.743	-23.3324	-360.966	295.663	-371.94	602.175	-372.062	899.586	-372.012	1196.93
		-370.736	-8.22131	-360.952	321.985	-371.934	603.107	-372.056	900.721	-372.006	1198.09
		-370.729	4.15391	-360.939	296.592	-371.928	605.787	-372.05	904.978	-372	1200.76
		-370.722	16.007	-360.925	301.789	-371.922	605.119	-372.044	906.029	-371.994	1198.61
		-370.715	22.6	-360.911	311.269	-371.916	602.646	-372.038	902.33	-371.988	1199.37
		-370.709	22.0251	-360.898	292.384	-371.91	606.528	-372.032	897.217	-371.982	1199.76
		-370.702	-6.3807	-360.884	303.33	-371.904	601.244	-372.026	900.271	-371.976	1199.25
		-370.695	-2.27641	-360.87	298.185	-371.898	598.615	-372.02	897.127	-371.969	1200.57
		-370.688	6.33278	-360.857	290.097	-371.892	602.75	-372.013	902.825	-371.963	1199.15
		-370.681	8.17853	-360.843	311.566	-371.885	603.14	-372.007	907.359	-371.957	1199.07
		-370.674	10.3821	-360.83	304.316	-371.879	592.02	-372.001	903.795	-371.951	1198.58
		-370.667	14.4251	-360.816	279.147	-371.873	591.384	-371.995	900.503	-371.945	1198.18
		-370.66	32.103	-360.802	294.759	-371.867	598.119	-371.989	906.104	-371.939	1199.02
		-370.653	25.4329	-360.789	294.901	-371.861	599.86	-371.983	898.969	-371.933	1200.06
		-370.647	12.7611	-360.775	295.862	-371.855	600.93	-371.977	900.44	-371.927	1200.22
		-370.64	-7.49381	-360.761	287.602	-371.849	607.459	-371.971	896.939	-371.921	1199.49
		-370.633	-8.96553	-360.748	299.756	-371.843	603.662	-371.965	897.589	-371.914	1200.98
		-370.626	-4.92354	-360.734	297.053	-371.837	603.813	-371.958	893.09	-371.908	1199.14
		-370.619	0.85919	-360.721	313.34	-371.83	603.172	-371.952	896.127	-371.902	1200.62
		-370.612	-5.80556	-360.707	294.756	-371.824	605.751	-371.946	902.679	-371.896	1199.52
		-370.605	-20.4889	-360.693	310.221	-371.818	600.025	-371.94	900.035	-371.89	1200.54
		-370.598	-34.1644	-360.68	311.537	-371.812	598.488	-371.934	898.36	-371.884	1197.97
		-370.591	-28.2604	-360.666	308.165	-371.806	603.791	-371.928	898.738	-371.878	1199.62
		-370.585	-27.3117	-360.652	285.332	-371.8	595.78	-371.922	894.12	-371.872	1199.24
		-370.578	-8.69058	-360.639	304.133	-371.794	597.302	-371.916	903.788	-371.866	1199.94
		-370.571	-12.0524	-360.625	313.121	-371.788	594.674	-371.91	905.02	-371.859	1200.23
		-370.564	5.00896	-360.611	300.445	-371.782	592.597	-371.903	902.71	-371.853	1197.52
		-370.557	-8.70195	-360.598	280.096	-371.775	597.501	-371.897	896.95	-371.847	1198.31
		-370.55	-13.5634	-360.584	290.214	-371.769	592.259	-371.891	898.759	-371.841	1197.44
		-370.543	-7.69154	-360.57	308.809	-371.763	598.595	-371.885	895.727	-371.835	1196.73
		-370.536	-13.3599	-360.557	309.91	-371.757	605.966	-371.879	895.555	-371.829	1200.49
		-370.529	6.25054	-360.543	301.986	-371.751	593.616	-371.873	904.497	-371.823	1199.46
		-370.522	-11.6866	-360.53	304.376	-371.745	592.847	-371.867	902.661	-371.817	1199
		-370.516	17.8457	-360.516	310.19	-371.739	600.366	-371.861	897.079	-371.811	1201.35
		-370.509	19.7366	-360.502	309.339	-371.733	596.578	-371.855	893.178	-371.804	1203
		-370.502	16.0088	-360.489	316.525	-371.727	597.428	-371.848	901.625	-371.798	1200.04
		-370.495	19.466	-360.475	315.956	-371.721	598.299	-371.842	902.211	-371.792	1198.22
		-370.488	8.21911	-360.461	327.563	-371.714	597.707	-371.836	898.374	-371.786	1198.66
		-370.481	-4.75408	-360.448	311.261	-371.708	596.841	-371.83	903.825	-371.78	1198
		-370.474	-11.2835	-360.434	293.493	-371.702	607.14	-371.824	899.793	-371.774	1199.79
		-370.467	4.21608	-360.421	311.063	-371.696	601.044	-371.818	903.626	-371.768	1199.99
		-370.46	5.83077	-360.407	297.134	-371.69	592.611	-371.812	899.443	-371.762	1198.86
		-370.454	2.09789	-360.393	295.864	-371.684	599.747	-371.806	898.659	-371.756	1202.47
		-370.447	-4.94371	-360.38	276.54	-371.678	601.765	-371.8	903.641	-371.749	1201.02
		-370.44	-6.80021	-360.366	287.363	-371.672	596.453	-371.793	902.926	-371.743	1199.44
		-370.433	-1.40746	-360.352	287.852	-371.666	607.488	-371.787	899.189	-371.737	1198.71
		-370.426	7.36888	-360.339	290.138	-371.659	604.008	-371.781	898.672	-371.731	1200.01
		-370.419	21.678	-360.325	290.414	-371.653	601.093	-371.775	898.771	-371.725	1198.76
		-370.412	2.85593	-360.311	315.862	-371.647	597.729	-371.769	894.846	-371.719	1198.39
		-370.405	-16.5005	-360.298	286.23	-371.641	598.195	-371.763	897.094	-371.713	1201.49
		-370.398	-28.3792	-360.284	284.411	-371.635	597.413	-371.757	895.55	-371.707	1199.45
		-370.392	-36.8164	-360.271	286.914	-371.629	600.677	-371.751	895.21	-371.701	1199.03
		-370.385	-16.4817	-360.257	294.839	-371.623	602.321	-371.745	899.516	-371.694	1199.81
		-370.378	-15.1093	-360.243	300.264	-371.617	599.246	-371.738	901.202	-371.688	1201.9
		-370.371	16.5528	-360.23	285.766	-371.611	596.211	-371.732	900.601	-371.682	1202.81
		-370.364	6.27107	-360.216	298.002	-371.604	603.608	-371.726	900.128	-371.676	1198.67
		-370.357	-4.25049	-360.202	310.789	-371.598	606.96	-371.72	902.372	-371.67	1197.49
		-370.35	-1.14033	-360.189	311.8	-371.592	600.766	-371.714	896.993	-371.664	1198.12
		-370.343	23.379	-360.175	311.851	-371.586	596.67	-371.708	902.759	-371.658	1199.86
		-370.336	7.45956	-360.161	302.878	-371.58	592.205	-371.702	905.435	-371.652	1199.27
		-370.329	-18.6611	-360.148	316.816	-371.574	596.808	-371.696	900.141	-371.646	1199.93
		-370.323	-14.9198	-360.134	289.63	-371.568	596.303	-371.69	898.702	-371.639	1201.68
		-370.316	-22.8244	-360.12	304.281	-371.562	595.613	-371.684	900.212	-371.633	1202.2
		-370.309	0.94461	-360.107	313.623	-371.556	593.037	-371.677	898.959	-371.627	1200.3
		-370.302	14.5363	-360.093	286.058	-371.549	604.499	-371.671	900.358	-371.621	1200.02
		-370.295	-0.02734	-360.079	300.238	-371.543	601.504	-371.665	900.225	-371.615	1197.22
		-370.288	-5.49275	-360.066	308.231	-371.537	601.516	-371.659	898.623	-371.609	1198.45
		-370.281	20.2262	-360.052	273.048	-371.531	600.319	-371.653	901.843	-371.603	1199.96
		-370.274	27.6807	-360.039	309	-371.525	598.124	-371.647	903.994	-371.597	1200.13
		-370.267	17.3121	-360.025	306.133	-371.519	589.169	-371.641	903.334	-371.591	1199.62
		-370.261	26.1674	-360.011	309.372	-371.513	599.1	-371.635	904.813	-371.584	1201.07
		-370.254	11.9164	-359.998	319.584	-371.507	595.587	-371.629	906.717	-371.578	1201
		-370.247	-11.3094	-359.984	292.849	-371.501	596.922	-371.622	898.399	-371.572	1198.73
		-370.24	4.08235	-359.97	286.492	-371.494	598.268	-371.616	904.511	-371.566	1200.56
		-370.233	19.1053	-359.957	317.249	-371.488	595.487	-371.61	901.427	-371.56	1198.91
		-370.226	-7.03693	-359.943	307.425	-371.482	599.795	-371.604	901.133	-371.554	1199.79
		-370.219	-16.441	-359.93	265.337	-371.476	595.385	-371.598	898.512	-371.548	1203.68
		-370.212	17.6228	-359.916	305.796	-371.47	603.352	-371.592	895.951	-371.542	1200.85
		-370.205	10.7248	-359.902	278.361	-371.464	601.35	-371.586	897.334	-371.536	1201.48
		-370.199	1.49235	-359.889	311.524	-371.458	596.137	-371.58	900.746	-371.529	1199.62
		-370.192	-6.58668	-359.875	313.744	-371.452	606.33	-371.574	901.737	-371.523	1199.46
		-370.185	12.8868	-359.861	293.308	-371.446	604.36	-371.567	899.065	-371.517	1201.27
		-370.178	20.0371	-359.848	302.953	-371.439	595.68	-371.561	900.308	-371.511	1201.99
		-370.171	8.95684	-359.834	309.71	-371.433	603.245	-371.555	897.775	-371.505	1199.32
		-370.164	3.0719	-359.82	291.613	-371.427	603.214	-371.549	899.301	-371.499	1198.31
		-370.157	-29.9312	-359.807	297.101	-371.421	592.48	-371.543	910.295	-371.493	1199.41
		-370.15	-22.0187	-359.793	292.029	-371.415	596.815	-371.537	901.787	-371.487	1197.44
		-370.143	-18.36	-359.779	318.584	-371.409	603.162	-371.531	902.45	-371.481	1198.22
		-370.137	-7.03669	-359.766	298.282	-371.403	604.52	-371.525	911.3	-371.474	1197.86
		-370.13	4.43003	-359.752	300.514	-371.397	606.41	-371.519	902.603	-371.468	1201.36
		-370.123	-6.78875	-359.739	303.012	-371.391	599.596	-371.512	900.734	-371.462	1199.96
		-370.116	-3.01951	-359.725	297.868	-371.384	596.773	-371.506	898.83	-371.456	1198.44
		-370.109	-6.8025	-359.711	294.095	-371.378	600.857	-371.5	897.841	-371.45	1197.76
		-370.102	-45.167	-359.698	288.008	-371.372	597.111	-371.494	897.477	-371.444	1197.27
		-370.095	48.5947	-359.684	304.357	-371.366	587.904	-371.488	901.17	-371.438	1197.62
		-370.088	18.0101	-359.67	306.035	-371.36	592.872	-371.482	903.202	-371.432	1200.79
		-370.081	9.13707	-359.657	295.528	-371.354	593.767	-371.476	900.529	-371.426	1201.42
		-370.075	-20.8939	-359.643	300.254	-371.348	599.599	-371.47	902.379	-371.42	1198.34
		-370.068	-23.7429	-359.63	299.577	-371.342	597.748	-371.464	897.407	-371.413	1199.76
		-370.061	-45.788	-359.616	303.927	-371.336	600.847	-371.457	897.838	-371.407	1199.84
		-370.054	-5.2791	-359.602	293.132	-371.33	602.328	-371.451	899.56	-371.401	1200.51
		-370.047	-7.465	-359.589	308.679	-371.323	598.46	-371.445	901.102	-371.395	1199.37
		-370.04	-15.9043	-359.575	297.625	-371.317	598.989	-371.439	898.969	-371.389	1200.28
		-370.033	-2.57838	-359.561	291.2	-371.311	604.356	-371.433	896.756	-371.383	1201.34
		-370.026	0.42028	-359.548	287.119	-371.305	603.888	-371.427	896.157	-371.377	1200.18
		-370.019	0.97751	-359.534	297.559	-371.299	604.13	-371.421	896.899	-371.371	1200.29
		-370.012	11.257	-359.52	315.646	-371.293	598.686	-371.415	891.115	-371.365	1202.7
		-370.005	4.78517	-359.507	285.769	-371.287	595.832	-371.409	896.413	-371.358	1201.08
		-369.999	15.8906	-359.493	301.37	-371.281	593.206	-371.402	898.602	-371.352	1200.69
		-369.992	19.1652	-359.479	319.748	-371.275	594.789	-371.396	897.128	-371.346	1197.88
		-369.985	-13.631	-359.466	301.099	-371.268	595.273	-371.39	898.693	-371.34	1199.11
		-369.978	-6.13727	-359.452	316.013	-371.262	595.238	-371.384	895.357	-371.334	1202.17
		-369.971	1.10217	-359.439	295.511	-371.256	604.159	-371.378	902.481	-371.328	1200.12
		-369.964	-20.3334	-359.425	305.878	-371.25	599.946	-371.372	899.901	-371.322	1199.5
		-369.957	-24.6688	-359.411	278.077	-371.244	602.374	-371.366	903.857	-371.316	1199.89
		-369.95	14.4006	-359.398	320.383	-371.238	604.559	-371.36	903.164	-371.31	1199.18
		-369.943	25.6674	-359.384	299.374	-371.232	608.452	-371.354	900.532	-371.303	1198.57
		-369.937	-4.37007	-359.37	312.334	-371.226	604.257	-371.348	899.002	-371.297	1201.57
		-369.93	-5.21876	-359.357	311.458	-371.22	605.807	-371.341	905.557	-371.291	1199.04
		-369.923	5.96096	-359.343	343.441	-371.213	598.951	-371.335	899.569	-371.285	1199.93
		-369.916	-0.22221	-359.329	308.052	-371.207	600.683	-371.329	898.894	-371.279	1199.15
		-369.909	1.07594	-359.316	284.519	-371.201	603.509	-371.323	900.789	-371.273	1200.97
		-369.902	3.22995	-359.302	302.774	-371.195	604.925	-371.317	897.767	-371.267	1199.04
		-369.895	1.73667	-359.288	329.072	-371.189	603.731	-371.311	896.29	-371.261	1199.98
		-369.888	-14.9764	-359.275	299.991	-371.183	594.428	-371.305	897.759	-371.255	1203.04
		-369.882	-48.7094	-359.261	309.87	-371.177	609.37	-371.299	900.93	-371.248	1200.83
		-369.875	-21.1791	-359.248	303.366	-371.171	604.302	-371.293	895.236	-371.242	1197.96
		-369.868	6.51199	-359.234	294.21	-371.165	602.457	-371.286	891.744	-371.236	1201.07
		-369.861	-4.4941	-359.22	326.329	-371.158	595.324	-371.28	889.866	-371.23	1201.36
		-369.854	-29.082	-359.207	306.015	-371.152	607.964	-371.274	900.729	-371.224	1201
		-369.847	-9.61857	-359.193	294.898	-371.146	603.893	-371.268	898.858	-371.218	1199.69
		-369.84	-12.2883	-359.179	297.317	-371.14	598.849	-371.262	893.748	-371.212	1199.27
		-369.833	1.72048	-359.166	306.39	-371.134	607.713	-371.256	902.035	-371.206	1199.09
		-369.826	-6.53755	-359.152	320.019	-371.128	602.462	-371.25	896.483	-371.2	1198.92
		-369.819	-5.18032	-359.139	316.564	-371.122	608.345	-371.244	900.101	-371.193	1201.09
		-369.812	2.36002	-359.125	304.869	-371.116	599.874	-371.238	895.769	-371.187	1203
		-369.806	2.68288	-359.111	301.766	-371.11	592.291	-371.231	893.079	-371.181	1201.03
		-369.799	-4.27049	-359.098	308.301	-371.103	596.454	-371.225	896.808	-371.175	1199.35
		-369.792	-8.15646	-359.084	307.105	-371.097	603.534	-371.219	901.63	-371.169	1199.06
		-369.785	-8.66438	-359.07	297.053	-371.091	606.441	-371.213	898.975	-371.163	1198.79
		-369.778	31.1051	-359.057	301.429	-371.085	592.057	-371.207	898.031	-371.157	1199.32
		-369.771	5.39505	-359.043	313.118	-371.079	600.948	-371.201	900.195	-371.151	1199.81
		-369.764	-14.667	-359.029	299.6	-371.073	595.165	-371.195	900.345	-371.145	1201.04
		-369.757	11.2227	-359.016	300.763	-371.067	603.939	-371.189	895.229	-371.138	1200.99
		-369.75	-2.9605	-359.002	301.908	-371.061	600.978	-371.183	903.865	-371.132	1200.25
		-369.744	-21.2389	-358.988	316.326	-371.055	597.19	-371.176	905.196	-371.126	1199.42
		-369.737	-19.6115	-358.975	300.909	-371.048	600.262	-371.17	899.025	-371.12	1201.22
		-369.73	-7.44751	-358.961	306.383	-371.042	605.166	-371.164	899.543	-371.114	1199.77
		-369.723	13.5441	-358.948	274.552	-371.036	603.316	-371.158	894.473	-371.108	1199.34
		-369.716	-1.08824	-358.934	291.874	-371.03	605.518	-371.152	900.558	-371.102	1201.21
		-369.709	1.01336	-358.92	291.914	-371.024	601.086	-371.146	901.335	-371.096	1200.24
		-369.702	10.1123	-358.907	290.593	-371.018	593.446	-371.14	895.448	-371.09	1201.07
		-369.695	7.54109	-358.893	324.391	-371.012	595.487	-371.134	902.204	-371.083	1198.65
		-369.688	25.1605	-358.879	318.345	-371.006	593.786	-371.128	904.341	-371.077	1200.39
		-369.682	45.6741	-358.866	303.246	-371	600.219	-371.121	899.768	-371.071	1199.88
		-369.675	36.6493	-358.852	306.739	-370.993	602.341	-371.115	895.047	-371.065	1199.31
		-369.668	12.1119	-358.839	313.329	-370.987	596.592	-371.109	899.86	-371.059	1199.8
		-369.661	8.94162	-358.825	328.508	-370.981	601.039	-371.103	901.341	-371.053	1201.34
		-369.654	-3.41571	-358.811	299.976	-370.975	600.735	-371.097	906.143	-371.047	1202.73
		-369.647	21.5171	-358.798	311.653	-370.969	601.015	-371.091	909.36	-371.041	1200.04
		-369.64	-17.6847	-358.784	296.044	-370.963	598.544	-371.085	894.45	-371.035	1200.16
		-369.633	12.0541	-358.77	271.283	-370.957	599.67	-371.079	893.418	-371.028	1200.83
		-369.626	-13.6409	-358.757	303.618	-370.951	597.067	-371.073	898.415	-371.022	1200.14
		-369.62	-29.8369	-358.743	308.063	-370.945	599.588	-371.066	898.898	-371.016	1199.63
		-369.613	6.65576	-358.729	319.416	-370.939	602.12	-371.06	901.35	-371.01	1198.99
		-369.606	-18.8264	-358.716	313.795	-370.932	606.815	-371.054	902.487	-371.004	1201.15
		-369.599	-6.03616	-358.702	299.723	-370.926	602.861	-371.048	905.547	-370.998	1199.68
		-369.592	17.6251	-358.688	301.175	-370.92	600.923	-371.042	903.65	-370.992	1199.74
		-369.585	-21.8845	-358.675	316.659	-370.914	594.91	-371.036	907.178	-370.986	1199.3
		-369.578	-35.9078	-358.661	307.145	-370.908	595.66	-371.03	899.291	-370.98	1199.93
		-369.571	-4.54293	-358.648	295.482	-370.902	599.491	-371.024	894.204	-370.973	1199.34
		-369.564	-8.49474	-358.634	298.319	-370.896	600.48	-371.018	896.284	-370.967	1197.99
		-369.558	-4.08077	-358.62	295.568	-370.89	597.386	-371.011	898.037	-370.961	1199.68
		-369.551	2.84568	-358.607	303.764	-370.884	594.658	-371.005	898.308	-370.955	1198.7
		-369.544	-12.0636	-358.593	305.277	-370.877	594.515	-370.999	895.516	-370.949	1198.33
		-369.537	-8.7126	-358.579	313.62	-370.871	594.129	-370.993	900.303	-370.943	1198.46
		-369.53	-11.7452	-358.566	297.732	-370.865	599.783	-370.987	898.891	-370.937	1202.07
		-369.523	0.38732	-358.552	305.438	-370.859	595.387	-370.981	887.799	-370.931	1202.03
		-369.516	8.63898	-358.538	295.084	-370.853	594.843	-370.975	892.332	-370.925	1200.44
		-369.509	13.7306	-358.525	292.492	-370.847	603.691	-370.969	904.024	-370.918	1202.08
		-369.502	-4.21727	-358.511	281.14	-370.841	601.056	-370.963	903.453	-370.912	1199.5
		-369.495	8.07728	-358.498	298.117	-370.835	607.146	-370.957	906.964	-370.906	1200.06
		-369.489	16.9165	-358.484	304.176	-370.829	601.675	-370.95	905.062	-370.9	1200.05
		-369.482	-1.95367	-358.47	308.593	-370.822	597.408	-370.944	902.964	-370.894	1199.54
		-369.475	9.97758	-358.457	297.07	-370.816	599.236	-370.938	900.928	-370.888	1205.34
		-369.468	-23.7122	-358.443	280.318	-370.81	598.804	-370.932	896.818	-370.882	1204.49
		-369.461	-4.28167	-358.429	308.376	-370.804	597.255	-370.926	901.121	-370.876	1201.34
		-369.454	7.69096	-358.416	305.34	-370.798	605.025	-370.92	899.46	-370.87	1200.98
		-369.447	7.01153	-358.402	312.966	-370.792	593.22	-370.914	898.886	-370.863	1203.38
		-369.44	-6.25282	-358.388	313.8	-370.786	584.624	-370.908	902.616	-370.857	1202.42
		-369.433	-12.8611	-358.375	292.971	-370.78	601.428	-370.902	902.48	-370.851	1201.44
		-369.426	8.88042	-358.361	287.118	-370.774	598.777	-370.895	900.525	-370.845	1200.1
		-369.42	6.22873	-358.348	304.877	-370.767	601.923	-370.889	895.446	-370.839	1199.26
		-369.413	3.2285	-358.334	293.592	-370.761	605.183	-370.883	900.937	-370.833	1200.57
		-369.406	-4.61407	-358.32	285.581	-370.755	605.903	-370.877	900.667	-370.827	1200.22
		-369.399	-12.9688	-358.307	324.218	-370.749	601.185	-370.871	898.846	-370.821	1199.24
		-369.392	10.8499	-358.293	299.967	-370.743	599.598	-370.865	896.342	-370.815	1200.39
		-369.385	-20.9056	-358.279	296.872	-370.737	597.035	-370.859	903.482	-370.808	1199.03
		-369.378	-26.539	-358.266	294.829	-370.731	602.013	-370.853	900.25	-370.802	1200.11
		-369.371	-3.38911	-358.252	296.729	-370.725	597.88	-370.847	901.652	-370.796	1201.64
		-369.365	-4.51035	-358.238	290.548	-370.719	590.372	-370.84	901.73	-370.79	1199.38
		-369.358	-18.691	-358.225	302.307	-370.712	595.953	-370.834	895.485	-370.784	1199.76
		-369.351	-18.082	-358.211	305.119	-370.706	592.027	-370.828	898.809	-370.778	1198.55
		-369.344	32.5024	-358.197	298.532	-370.7	597.942	-370.822	895.208	-370.772	1197.34
		-369.337	-6.32776	-358.184	296.821	-370.694	607.019	-370.816	898.686	-370.766	1200.3
		-369.33	-3.04218	-358.17	278.719	-370.688	606.514	-370.81	897.606	-370.76	1202.55
		-369.323	6.66742	-358.157	314.881	-370.682	606.657	-370.804	892.532	-370.753	1200.52
		-369.316	1.28679	-358.143	303.574	-370.676	599.003	-370.798	896.625	-370.747	1201.71
		-369.309	-15.064	-358.129	317.28	-370.67	601.58	-370.792	895.918	-370.741	1199.7
		-369.303	-19.8908	-358.116	280.941	-370.664	596	-370.785	897.237	-370.735	1200.65
		-369.296	-2.51654	-358.102	313.319	-370.657	591.669	-370.779	895.329	-370.729	1200.45
		-369.289	6.47599	-358.088	294.039	-370.651	599.643	-370.773	892.702	-370.723	1202.34
		-369.282	8.18141	-358.075	291.969	-370.645	599.494	-370.767	904.079	-370.717	1199.79
		-369.275	20.4196	-358.061	309.894	-370.639	599.783	-370.761	907.485	-370.711	1200.04
		-369.268	15.5344	-358.048	306.903	-370.633	598.127	-370.755	908.335	-370.705	1201.52
		-369.261	32.8104	-358.034	291.389	-370.627	593.518	-370.749	898.947	-370.699	1198.01
		-369.254	4.29428	-358.02	304.317	-370.621	601.251	-370.743	897.503	-370.692	1199.66
		-369.247	-28.4703	-358.007	291.69	-370.615	597.508	-370.737	898.948	-370.686	1199.54
		-369.24	-10.9599	-357.993	308.515	-370.609	595.137	-370.73	899.844	-370.68	1199.52
		-369.233	2.89328	-357.979	296.756	-370.603	599.427	-370.724	894.518	-370.674	1199.66
		-369.227	25.9225	-357.966	306.404	-370.596	601.58	-370.718	898.545	-370.668	1199.93
		-369.22	31.284	-357.952	290.395	-370.59	598.53	-370.712	894.447	-370.662	1199.66
		-369.213	4.10306	-357.938	300.402	-370.584	600.998	-370.706	898.918	-370.656	1199.97
		-369.206	-33.0025	-357.925	281.655	-370.578	601.327	-370.7	903.419	-370.65	1197.85
		-369.199	-13.1746	-357.911	315.206	-370.572	601.115	-370.694	899.486	-370.644	1198.55
		-369.192	-8.90631	-357.897	316.424	-370.566	600.348	-370.688	896.489	-370.637	1199
		-369.185	-12.5542	-357.884	282.681	-370.56	600.659	-370.682	897.231	-370.631	1199.57
		-369.178	14.0992	-357.87	296.197	-370.554	593.222	-370.675	896.165	-370.625	1200.15
		-369.171	22.3819	-357.857	289.315	-370.548	593.23	-370.669	904.479	-370.619	1199.07
		-369.165	0.19655	-357.843	289.392	-370.541	592.971	-370.663	904.566	-370.613	1199.55
		-369.158	-12.0177	-357.829	296.823	-370.535	601.354	-370.657	899.47	-370.607	1202.53
		-369.151	-3.84029	-357.816	307.242	-370.529	606.769	-370.651	895.385	-370.601	1200.59
		-369.144	12.3026	-357.802	311.774	-370.523	600.589	-370.645	902.285	-370.595	1200.96
		-369.137	6.13211	-357.788	318.843	-370.517	607.652	-370.639	893.187	-370.589	1200.89
		-369.13	-0.1958	-357.775	314.977	-370.511	609.813	-370.633	898.914	-370.582	1199.6
		-369.123	-18.7921	-357.761	307.324	-370.505	606.037	-370.627	900.212	-370.576	1198.75
		-369.116	3.83998	-357.748	314.687	-370.499	598.48	-370.62	904.726	-370.57	1200.89
		-369.11	3.53386	-357.734	293.069	-370.493	602.299	-370.614	900.213	-370.564	1200.82
		-369.103	-7.09754	-357.72	313.032	-370.486	594.955	-370.608	895.625	-370.558	1198.46
		-369.096	22.8283	-357.707	301.468	-370.48	600.054	-370.602	903.464	-370.552	1201.57
		-369.089	10.8311	-357.693	294.219	-370.474	594.497	-370.596	898.293	-370.546	1200.26
		-369.082	-3.46157	-357.679	302.545	-370.468	595.574	-370.59	896.617	-370.54	1199.67
		-369.075	25.9487	-357.666	302.41	-370.462	596.314	-370.584	895.262	-370.534	1197.92
		-369.068	-13.831	-357.652	292.827	-370.456	593.175	-370.578	903.461	-370.527	1201.12
		-369.061	-3.06431	-357.638	301.637	-370.45	592.22	-370.572	901.669	-370.521	1201.4
		-369.054	-10.5662	-357.625	295.8	-370.444	595.755	-370.566	899.369	-370.515	1200.58
		-369.047	-26.8267	-357.611	299.006	-370.438	601.18	-370.559	898.298	-370.509	1200.79
		-369.041	-26.5167	-357.598	287.729	-370.431	593.932	-370.553	897.916	-370.503	1203.65
		-369.034	-9.14409	-357.584	305.173	-370.425	595.91	-370.547	899.149	-370.497	1200.85
		-369.027	23.1938	-357.57	288.514	-370.419	609.462	-370.541	901.939	-370.491	1199.53
		-369.02	11.744	-357.557	275.265	-370.413	600.484	-370.535	903.311	-370.485	1195.6
		-369.013	-2.63648	-357.543	298.871	-370.407	594.28	-370.529	896.326	-370.479	1197.17
		-369.006	42.5457	-357.529	283.034	-370.401	594.098	-370.523	896.966	-370.472	1199.86
		-368.999	23.5837	-357.516	295.104	-370.395	597.487	-370.517	900.13	-370.466	1199.55
		-368.992	-6.77972	-357.502	294.38	-370.389	600.951	-370.511	901.084	-370.46	1201.87
		-368.985	-7.42456	-357.488	309.201	-370.383	595.77	-370.504	894.865	-370.454	1202.01
		-368.978	-13.5879	-357.475	304.972	-370.376	594.211	-370.498	892.749	-370.448	1201.89
		-368.972	32.6587	-357.461	306.305	-370.37	595.93	-370.492	902.577	-370.442	1199.94
		-368.965	1.63971	-357.447	286.229	-370.364	597.873	-370.486	908.808	-370.436	1200.81
		-368.958	-11.3887	-357.434	289.28	-370.358	598.791	-370.48	897.533	-370.43	1200.4
		-368.951	-2.15701	-357.42	299.366	-370.352	604.985	-370.474	905.033	-370.424	1199.88
		-368.944	11.6237	-357.406	297.58	-370.346	607.833	-370.468	908.24	-370.417	1199.68
		-368.937	10.5303	-357.393	295.911	-370.34	610.539	-370.462	902.26	-370.411	1200.39
		-368.93	38.5101	-357.379	295.735	-370.334	599.852	-370.456	898.395	-370.405	1199.04
		-368.923	28.8903	-357.366	293.518	-370.328	600.024	-370.449	901.085	-370.399	1198.63
		-368.916	15.8473	-357.352	316.408	-370.321	588.943	-370.443	902.212	-370.393	1197.6
		-368.91	19.529	-357.338	305.539	-370.315	601.98	-370.437	902.887	-370.387	1197.39
		-368.903	19.0606	-357.325	275.392	-370.309	599.284	-370.431	896.744	-370.381	1200.44
		-368.896	-3.58484	-357.311	287.51	-370.303	606.395	-370.425	891.568	-370.375	1199.15
		-368.889	-26.5847	-357.297	284.238	-370.297	604.725	-370.419	894.917	-370.369	1198.53
		-368.882	-0.08214	-357.284	286.875	-370.291	603.516	-370.413	899.224	-370.362	1199.72
		-368.875	-4.90397	-357.27	291.564	-370.285	593.218	-370.407	896.955	-370.356	1199.77
		-368.868	-47.6016	-357.257	298.634	-370.279	599.039	-370.401	896.236	-370.35	1200.63
		-368.861	-30.5106	-357.243	281.144	-370.273	602.042	-370.394	895.953	-370.344	1199.74
		-368.854	-18.6662	-357.229	286.209	-370.267	592.858	-370.388	894.375	-370.338	1199.66
		-368.848	-30.8621	-357.216	296.3	-370.26	591.812	-370.382	890.462	-370.332	1198.93
		-368.841	-1.65761	-357.202	315.799	-370.254	600.22	-370.376	896.153	-370.326	1200.55
		-368.834	15.3578	-357.188	315.993	-370.248	597.041	-370.37	904.452	-370.32	1201.19
		-368.827	16.9754	-357.175	299.931	-370.242	608.577	-370.364	901.006	-370.314	1201.11
		-368.82	9.18468	-357.161	306.353	-370.236	607.622	-370.358	897.849	-370.307	1204.36
		-368.813	12.9717	-357.147	310.289	-370.23	602.089	-370.352	894.762	-370.301	1202.92
		-368.806	1.18607	-357.134	306.245	-370.224	598.112	-370.346	897.291	-370.295	1201.71
		-368.799	4.93862	-357.12	312.558	-370.218	596.17	-370.339	901.93	-370.289	1198.79
		-368.792	-20.7069	-357.106	298.164	-370.212	597.325	-370.333	902.087	-370.283	1197.19
		-368.786	-12.8164	-357.093	295.955	-370.205	593.426	-370.327	899.945	-370.277	1198.05
		-368.779	-7.19819	-357.079	298.474	-370.199	599.907	-370.321	903.959	-370.271	1199.63
		-368.772	0.86201	-357.066	304.584	-370.193	608.388	-370.315	901.823	-370.265	1200.9
		-368.765	6.28981	-357.052	306.256	-370.187	606.722	-370.309	901.459	-370.259	1196.8
		-368.758	-11.3586	-357.038	295.062	-370.181	599.772	-370.303	894.514	-370.252	1197.42
		-368.751	-18.4518	-357.025	271.891	-370.175	595.432	-370.297	894.679	-370.246	1196.98
		-368.744	-19.1834	-357.011	288.628	-370.169	594.775	-370.291	896.142	-370.24	1198.55
		-368.737	-28.7754	-356.997	308.358	-370.163	597.879	-370.284	903.518	-370.234	1198.37
		-368.73	-25.4237	-356.984	306.962	-370.156	602.376	-370.278	901.064	-370.228	1197.12
		-368.724	-37.9757	-356.97	296.978	-370.15	612.133	-370.272	900.291	-370.222	1197.88
		-368.717	14.2537	-356.957	316.575	-370.144	604.282	-370.266	890.547	-370.216	1198.57
		-368.71	15.066	-356.943	306.461	-370.138	605.773	-370.26	904.509	-370.21	1199.68
		-368.703	24.8152	-356.929	293.937	-370.132	603.375	-370.254	896.189	-370.204	1200.96
		-368.696	5.34532	-356.916	310.952	-370.126	593.753	-370.248	901.252	-370.197	1203.03
		-368.689	-53.373	-356.902	324.711	-370.12	596.92	-370.242	896.506	-370.191	1201.68
		-368.682	-66.7823	-356.888	318.257	-370.114	590.354	-370.236	902.494	-370.185	1200.52
		-368.675	-35.3452	-356.875	311.999	-370.108	597.144	-370.23	902.472	-370.179	1199.36
		-368.668	-7.68958	-356.861	273.645	-370.102	599.251	-370.223	899.404	-370.173	1199.62
		-368.661	8.83694	-356.847	292.902	-370.095	599.523	-370.217	898.067	-370.167	1199
		-368.654	6.49293	-356.834	270.977	-370.089	590.027	-370.211	899.665	-370.161	1199.42
		-368.648	19.5941	-356.82	291.722	-370.083	604.833	-370.205	900.221	-370.155	1200.23
		-368.641	21.8538	-356.807	307.441	-370.077	601.966	-370.199	897.013	-370.149	1201.42
		-368.634	9.4041	-356.793	279.984	-370.071	598.962	-370.193	898.222	-370.142	1200.48
		-368.627	-5.18021	-356.779	318.508	-370.065	601.868	-370.187	897.747	-370.136	1199.82
		-368.62	-15.736	-356.766	283.839	-370.059	609.014	-370.181	897.485	-370.13	1201.28
		-368.613	-4.32439	-356.752	299.798	-370.053	604.436	-370.175	896.917	-370.124	1201.32
		-368.606	-15.2844	-356.738	298.323	-370.047	594.626	-370.168	901.254	-370.118	1200.29
		-368.599	-9.95418	-356.725	325.057	-370.041	596.49	-370.162	892.891	-370.112	1198.13
		-368.592	-1.78139	-356.711	306.654	-370.034	599.492	-370.156	902.45	-370.106	1197.34
		-368.586	-4.35867	-356.697	320.187	-370.028	602.521	-370.15	906.003	-370.1	1198.66
		-368.579	7.66226	-356.684	300.521	-370.022	603.188	-370.144	901.138	-370.094	1199.86
		-368.572	-2.41965	-356.67	280.273	-370.016	609.343	-370.138	896.249	-370.087	1201.42
		-368.565	3.46583	-356.656	281.786	-370.01	605.459	-370.132	901.62	-370.081	1201.16
		-368.558	14.7207	-356.643	305.874	-370.004	605.816	-370.126	898.964	-370.075	1199.92
		-368.551	8.72864	-356.629	303.897	-369.998	606.108	-370.12	898.022	-370.069	1201.45
		-368.544	32.3064	-356.615	278.647	-369.992	608.535	-370.113	900.464	-370.063	1201.52
		-368.537	-7.14994	-356.602	323.75	-369.986	608.884	-370.107	904.173	-370.057	1198.86
		-368.531	6.324	-356.588	295.6	-369.979	609.411	-370.101	901.452	-370.051	1196.69
		-368.524	15.6394	-356.575	300.436	-369.973	600.958	-370.095	906.287	-370.045	1199.86
		-368.517	-4.85331	-356.561	311.904	-369.967	598.368	-370.089	907.494	-370.039	1202.22
		-368.51	-14.819	-356.547	315.687	-369.961	598.144	-370.083	906.878	-370.033	1202.86
		-368.503	-8.75466	-356.534	316.863	-369.955	607.605	-370.077	906.362	-370.026	1200.33
		-368.496	10.9826	-356.52	316.508	-369.949	603.944	-370.071	898.213	-370.02	1201.65
		-368.489	25.7293	-356.506	311.514	-369.943	596.455	-370.065	900.606	-370.014	1200.02
		-368.482	6.24718	-356.493	301.733	-369.937	593.766	-370.058	900.093	-370.008	1197.13
		-368.475	-2.0759	-356.479	319.867	-369.93	603.768	-370.052	906.423	-370.002	1199.87
		-368.468	20.6459	-356.466	326.05	-369.924	614.021	-370.046	896.617	-369.996	1199.06
		-368.462	27.8203	-356.452	317.547	-369.918	605.731	-370.04	897.389	-369.99	1198.48
		-368.455	-11.8983	-356.438	312.882	-369.912	606.527	-370.034	900.361	-369.984	1199.1
		-368.448	2.81241	-356.425	328.883	-369.906	591.959	-370.028	894.553	-369.978	1200.01
		-368.441	-17.0528	-356.411	298.149	-369.9	587.487	-370.022	902.902	-369.971	1199.59
		-368.434	-11.2063	-356.397	328.381	-369.894	598.116	-370.016	900.69	-369.965	1198.7
		-368.427	-8.01099	-356.384	316.87	-369.888	601.054	-370.01	895.205	-369.959	1199.61
		-368.42	-5.07353	-356.37	328.093	-369.882	599.988	-370.003	900.03	-369.953	1200.16
		-368.413	-5.63334	-356.356	322.863	-369.875	604.141	-369.997	896.459	-369.947	1202.47
		-368.406	0.51716	-356.343	370.439	-369.869	609.92	-369.991	893.339	-369.941	1202.68
		-368.399	-2.70083	-356.329	406.729	-369.863	597.575	-369.985	890.586	-369.935	1200.86
		-368.393	8.99382	-356.315	534.219	-369.857	603.592	-369.979	892.882	-369.929	1200.45
		-368.386	32.3202	-356.302	299.407	-369.851	596.13	-369.973	903.055	-369.923	1201.18
		-368.379	7.75446	-356.288	253.46	-369.845	600.936	-369.967	900.725	-369.916	1197.64
		-368.372	12.9151	-356.275	285.836	-369.839	600.71	-369.961	896.575	-369.91	1198.46
		-368.365	1.11003	-356.261	253.692	-369.833	605.098	-369.955	894.64	-369.904	1199.03
		-368.358	3.94694	-356.247	285.417	-369.827	611.864	-369.949	904.318	-369.898	1199.88
		-368.351	-11.2279	-356.234	264.651	-369.82	612.282	-369.942	901.481	-369.892	1199.36
		-368.344	-37.7744	-356.22	287.729	-369.814	601.627	-369.936	900.68	-369.886	1201.86
		-368.337	-24.1852	-356.206	288.056	-369.808	593.253	-369.93	903.765	-369.88	1200.51
		-368.331	5.41404	-356.193	286.465	-369.802	591.623	-369.924	903.948	-369.874	1200.19
		-368.324	-9.25578	-356.179	292.363	-369.796	599.129	-369.918	904.29	-369.868	1200.91
		-368.317	-6.21833	-356.166	301.112	-369.79	600.047	-369.912	906.781	-369.861	1199.24
		-368.31	11.5043	-356.152	293.632	-369.784	597.872	-369.906	906.505	-369.855	1199.78
		-368.303	-6.0251	-356.138	300.256	-369.778	608.675	-369.9	902.424	-369.849	1201.46
		-368.296	17.3131	-356.125	297.595	-369.772	602.516	-369.894	896.996	-369.843	1200.53
		-368.289	18.0215	-356.111	301.755	-369.765	605.385	-369.887	909.825	-369.837	1200.86
		-368.282	13.1835	-356.097	276.096	-369.759	594.438	-369.881	902.966	-369.831	1198.68
		-368.275	-9.66618	-356.084	290.425	-369.753	592.302	-369.875	900.921	-369.825	1198.33
		-368.269	-13.3186	-356.07	289.024	-369.747	597.983	-369.869	901.501	-369.819	1200.34
		-368.262	12.5314	-356.056	279.09	-369.741	594.528	-369.863	899.485	-369.812	1200.5
		-368.255	26.9188	-356.043	298.49	-369.735	598.887	-369.857	899.376	-369.806	1200.04
		-368.248	31.5644	-356.029	279.881	-369.729	604.096	-369.851	900.16	-369.8	1201.91
		-368.241	3.14999	-356.015	285.56	-369.723	595.758	-369.845	896.668	-369.794	1201.01
		-368.234	6.15039	-356.002	292.108	-369.717	599.488	-369.839	900.292	-369.788	1198.72
		-368.227	20.6293	-355.988	289.785	-369.711	594.418	-369.832	899.095	-369.782	1199.58
		-368.22	4.41012	-355.975	290.413	-369.704	595.256	-369.826	896.589	-369.776	1200.44
		-368.213	4.15666	-355.961	283.719	-369.698	599.351	-369.82	899.035	-369.77	1199.59
		-368.207	-1.43125	-355.947	308.105	-369.692	598.856	-369.814	900.3	-369.764	1201.69
		-368.2	-26.7106	-355.934	317.221	-369.686	600.852	-369.808	901.042	-369.758	1202.25
		-368.193	27.3326	-355.92	306.75	-369.68	607.111	-369.802	901.127	-369.751	1200.69
		-368.186	22.0652	-355.906	297.721	-369.674	607.258	-369.796	903.81	-369.745	1199.82
		-368.179	-4.6282	-355.893	321.744	-369.668	606.249	-369.79	897.105	-369.739	1199.72
		-368.172	-28.9592	-355.879	288.074	-369.662	602.57	-369.784	898.305	-369.733	1201.9
		-368.165	-8.40746	-355.865	290.848	-369.656	600.569	-369.777	895.284	-369.727	1200.5
		-368.158	-12.3503	-355.852	287.555	-369.649	599.683	-369.771	899.246	-369.721	1200.98
		-368.151	5.19071	-355.838	302.784	-369.643	607.01	-369.765	897.532	-369.715	1199.95
		-368.144	31.0442	-355.825	314.657	-369.637	591.158	-369.759	899.372	-369.709	1200.63
		-368.138	-23.0332	-355.811	296.832	-369.631	593.125	-369.753	899.078	-369.703	1197.64
		-368.131	-0.57587	-355.797	300.105	-369.625	592.392	-369.747	894.937	-369.697	1198.34
		-368.124	2.28272	-355.784	300.833	-369.619	604.936	-369.741	894.563	-369.69	1200.68
		-368.117	3.10792	-355.77	293.507	-369.613	604.031	-369.735	895.914	-369.684	1201.16
		-368.11	-14.6248	-355.756	317.833	-369.607	596.872	-369.729	904.842	-369.678	1199.94
		-368.103	-32.5975	-355.743	300.808	-369.601	598.534	-369.722	897.639	-369.672	1199.27
		-368.096	10.4278	-355.729	297.309	-369.594	602.722	-369.716	898.756	-369.666	1201.25
		-368.089	20.8934	-355.715	306.787	-369.588	597.85	-369.71	902.616	-369.66	1199.59
		-368.082	14.1138	-355.702	312.584	-369.582	598.944	-369.704	897.893	-369.654	1200.5
		-368.075	-3.97309	-355.688	304.495	-369.576	604.468	-369.698	903.72	-369.648	1198.87
		-368.069	6.00909	-355.675	296.41	-369.57	599.027	-369.692	893.651	-369.642	1200.07
		-368.062	9.42849	-355.661	307.307	-369.564	591.111	-369.686	890.019	-369.635	1199.03
		-368.055	-12.0601	-355.647	313.41	-369.558	593.269	-369.68	898.226	-369.629	1199.92
		-368.048	12.4325	-355.634	285.702	-369.552	593.739	-369.674	895.609	-369.623	1200.88
		-368.041	13.3679	-355.62	282.897	-369.546	601.518	-369.668	897.73	-369.617	1199.82
		-368.034	35.8726	-355.606	279.793	-369.539	597.91	-369.661	901.693	-369.611	1198.13
		-368.027	28.1183	-355.593	295.542	-369.533	597.508	-369.655	894.762	-369.605	1201.1
		-368.02	2.71531	-355.579	296.514	-369.527	602.143	-369.649	894.639	-369.599	1199.54
		-368.014	-6.86599	-355.565	311.256	-369.521	599.751	-369.643	900.272	-369.593	1199.1
		-368.007	19.8234	-355.552	312.313	-369.515	604.649	-369.637	899.44	-369.587	1197.86
		-368	6.11354	-355.538	306.634	-369.509	593.803	-369.631	903.307	-369.58	1197.41
		-367.993	6.01429	-355.524	303.732	-369.503	595.946	-369.625	901.103	-369.574	1201.38
		-367.986	-18.1625	-355.511	310.301	-369.497	596.225	-369.619	895.99	-369.568	1203.06
		-367.979	-21.7351	-355.497	270.42	-369.491	596.123	-369.613	897.687	-369.562	1202.1
		-367.972	-11.0538	-355.484	308.767	-369.485	609.244	-369.606	898.788	-369.556	1198.52
		-367.965	-1.43547	-355.47	288.448	-369.478	599.511	-369.6	899.54	-369.55	1199.25
		-367.958	-12.4791	-355.456	289.713	-369.472	597.536	-369.594	898.083	-369.544	1200.37
		-367.952	0.5814	-355.443	294.143	-369.466	599.263	-369.588	901.396	-369.538	1197.85
		-367.945	7.23836	-355.429	295.575	-369.46	593.189	-369.582	896.942	-369.531	1197.77
		-367.938	-21.4463	-355.415	297.715	-369.454	600.602	-369.576	900.482	-369.525	1197.34
		-367.931	-13.4146	-355.402	313.446	-369.448	593.801	-369.57	905.078	-369.519	1199.55
		-367.924	-3.654	-355.388	295.16	-369.442	598.244	-369.564	899.133	-369.513	1197.91
		-367.917	-13.6373	-355.375	321.554	-369.436	595.622	-369.558	899.043	-369.507	1199.05
		-367.91	12.9614	-355.361	293.986	-369.43	593.664	-369.551	902.327	-369.501	1200.57
		-367.903	-8.69254	-355.347	303.967	-369.423	599.068	-369.545	895.678	-369.495	1199.75
		-367.896	2.99661	-355.334	300.805	-369.417	601.89	-369.539	896.156	-369.489	1201.15
		-367.889	12.6256	-355.32	303.512	-369.411	599.907	-369.533	906.929	-369.483	1200.69
		-367.882	-12.4038	-355.306	311.439	-369.405	599.613	-369.527	901.6	-369.476	1200.86
		-367.876	-1.2899	-355.293	306.074	-369.399	599.488	-369.521	900.232	-369.47	1200.06
		-367.869	2.59281	-355.279	286.065	-369.393	607.668	-369.515	903.599	-369.464	1199.76
		-367.862	3.94255	-355.265	312.764	-369.387	602.62	-369.509	902.535	-369.458	1200.1
		-367.855	-1.78493	-355.252	321.108	-369.381	598.479	-369.502	898.861	-369.452	1198.51
		-367.848	2.31696	-355.238	301.247	-369.375	598.118	-369.496	902.373	-369.446	1197.9
		-367.841	11.4601	-355.224	281.779	-369.368	603.775	-369.49	902.661	-369.44	1201.45
		-367.834	-0.94921	-355.211	302.351	-369.362	611.959	-369.484	896.365	-369.434	1199.3
		-367.827	-9.07983	-355.197	288.179	-369.356	609.281	-369.478	893.511	-369.428	1200.1
		-367.82	-8.64065	-355.184	287.845	-369.35	596.698	-369.472	900.848	-369.421	1200.47
		-367.814	-28.5887	-355.17	326.543	-369.344	597.455	-369.466	900.531	-369.415	1199.44
		-367.807	9.38826	-355.156	311.637	-369.338	601.846	-369.46	901.592	-369.409	1199.14
		-367.8	8.76438	-355.143	295.42	-369.332	598.917	-369.454	905.344	-369.403	1201.39
		-367.793	-12.289	-355.129	308.024	-369.326	595.138	-369.447	908.623	-369.397	1200.84
		-367.786	9.54063	-355.115	303.831	-369.32	596.662	-369.441	898.266	-369.391	1201.99
		-367.779	13.9276	-355.102	301.332	-369.313	601.597	-369.435	896.97	-369.385	1201.5
		-367.772	-8.85411	-355.088	323.022	-369.307	602.663	-369.429	904.523	-369.379	1201.96
		-367.765	-0.73764	-355.075	312.602	-369.301	603.772	-369.423	899.382	-369.373	1199.05
		-367.759	11.5796	-355.061	304.466	-369.295	600.816	-369.417	899.136	-369.366	1198.4
		-367.752	4.98671	-355.047	293.542	-369.289	596.268	-369.411	898.622	-369.36	1199.32
		-367.745	-4.43802	-355.034	320.132	-369.283	604.972	-369.405	894.018	-369.354	1198.49
		-367.738	-17.6688	-355.02	292.905	-369.277	603.781	-369.399	899.293	-369.348	1199.51
		-367.731	2.55401	-355.006	315.243	-369.271	608.764	-369.392	901.572	-369.342	1201.97
		-367.724	-18.1346	-354.993	300.794	-369.265	609.43	-369.386	905.19	-369.336	1200.61
		-367.717	-30.3597	-354.979	303.646	-369.259	605.694	-369.38	904.621	-369.33	1198.53
		-367.71	0.12502	-354.965	319.031	-369.252	600.666	-369.374	902.38	-369.324	1199.92
		-367.703	-3.93129	-354.952	292.369	-369.246	596.35	-369.368	900.523	-369.318	1198.04
		-367.696	-8.94989	-354.938	289.342	-369.24	595.218	-369.362	896.943	-369.312	1197.37
		-367.69	20.7301	-354.924	292.432	-369.234	601.09	-369.356	901.075	-369.305	1201.03
		-367.683	-16.6397	-354.911	308.727	-369.228	603.31	-369.35	894.787	-369.299	1200.59
		-367.676	-5.87885	-354.897	294.471	-369.222	597.629	-369.344	898.536	-369.293	1199.73
		-367.669	13.8224	-354.884	297.414	-369.216	604.747	-369.338	896.309	-369.287	1199.97
		-367.662	12.8602	-354.87	282.288	-369.21	606.232	-369.332	899.496	-369.281	1199.05
		-367.655	26.6816	-354.856	280.959	-369.204	610.538	-369.325	899.098	-369.275	1199.15
		-367.648	15.6391	-354.843	288.482	-369.197	603.128	-369.319	894.526	-369.269	1200.06
		-367.641	13.2948	-354.829	282.066	-369.191	598.263	-369.313	901.17	-369.263	1200.79
		-367.634	17.8226	-354.815	291.964	-369.185	590.082	-369.307	896.977	-369.257	1198.03
		-367.627	-3.65477	-354.802	298.293	-369.179	594.423	-369.301	898.503	-369.25	1199.3
		-367.621	-4.34411	-354.788	309.131	-369.173	593.483	-369.295	899.035	-369.244	1198.93
		-367.614	-15.1837	-354.774	302.774	-369.167	593.526	-369.289	897.41	-369.238	1196.15
		-367.607	-4.61255	-354.761	303.759	-369.161	599.835	-369.283	901.367	-369.232	1197.67
		-367.6	11.1929	-354.747	277.357	-369.155	602.792	-369.276	903.525	-369.226	1201.07
		-367.593	-2.83748	-354.733	278.14	-369.149	600.818	-369.27	899.741	-369.22	1200.35
		-367.586	7.4115	-354.72	284.63	-369.142	594.024	-369.264	891.959	-369.214	1199.63
		-367.579	-7.08266	-354.706	310.22	-369.136	595.071	-369.258	898.167	-369.208	1201.3
		-367.572	21.477	-354.693	297.811	-369.13	597.111	-369.252	903.077	-369.202	1200.11
		-367.565	12.2256	-354.679	310.069	-369.124	596.279	-369.246	901.17	-369.195	1198.18
		-367.559	6.26378	-354.665	284.748	-369.118	601.288	-369.24	902.26	-369.189	1199.62
		-367.552	-2.81021	-354.652	311.718	-369.112	594.011	-369.234	898.899	-369.183	1199.84
		-367.545	-23.7449	-354.638	295.79	-369.106	597.941	-369.228	901.376	-369.177	1199.52
		-367.538	17.0942	-354.624	296.874	-369.1	598.764	-369.221	900.773	-369.171	1198.84
		-367.531	-16.1623	-354.611	293.36	-369.094	598.135	-369.215	889.031	-369.165	1201.12
		-367.524	-16.6223	-354.597	304.378	-369.087	600.364	-369.209	898.257	-369.159	1201.68
		-367.517	1.21018	-354.584	300.634	-369.081	602.624	-369.203	901.62	-369.153	1201.5
		-367.51	12.1376	-354.57	300.944	-369.075	596.196	-369.197	902.383	-369.147	1200.35
		-367.503	10.2138	-354.556	302.67	-369.069	596.102	-369.191	905.255	-369.14	1200.6
		-367.497	-25.5122	-354.543	316.484	-369.063	603.159	-369.185	906.445	-369.134	1198.73
		-367.49	-26.9013	-354.529	303.619	-369.057	595.736	-369.179	904.627	-369.128	1200.2
		-367.483	-0.35168	-354.515	304.062	-369.051	602.466	-369.173	899.119	-369.122	1201.88
		-367.476	4.45214	-354.502	293.438	-369.045	599.62	-369.166	899.057	-369.116	1196.83
		-367.469	16.7704	-354.488	282.284	-369.039	602.033	-369.16	897.126	-369.11	1197.4
		-367.462	-2.46817	-354.474	294.043	-369.032	604.237	-369.154	899.495	-369.104	1199.34
		-367.455	17.2477	-354.461	301.73	-369.026	600.156	-369.148	905.608	-369.098	1197.21
		-367.448	6.79009	-354.447	281.309	-369.02	602.042	-369.142	903.593	-369.091	1198.72
		-367.441	-14.0002	-354.433	287.96	-369.014	591.901	-369.136	899.94	-369.085	1199.44
		-367.435	-41.489	-354.42	312.857	-369.008	590.132	-369.13	902.374	-369.079	1200.91
		-367.428	-18.2771	-354.406	293.25	-369.002	594.957	-369.124	901.099	-369.073	1200.27
		-367.421	-4.66893	-354.393	314.489	-368.996	596.005	-369.118	901.893	-369.067	1198.39
		-367.414	-3.86476	-354.379	313.976	-368.99	597.885	-369.111	904.196	-369.061	1199.94
		-367.407	12.7726	-354.365	322.256	-368.984	592.247	-369.105	901.517	-369.055	1199.37
		-367.4	12.6833	-354.352	306.09	-368.978	596.523	-369.099	900.04	-369.049	1197.8
		-367.393	-13.4985	-354.338	300.683	-368.971	598.687	-369.093	902.975	-369.043	1199.57
		-367.386	-39.4231	-354.324	298.541	-368.965	603.185	-369.087	895.749	-369.037	1201.04
		-367.379	-22.7167	-354.311	299.983	-368.959	600.38	-369.081	904.674	-369.03	1200.8
		-367.373	-36.9047	-354.297	286.765	-368.953	608.467	-369.075	898.077	-369.024	1201.52
		-367.366	-14.3382	-354.284	314.184	-368.947	600.459	-369.069	901.036	-369.018	1199.9
		-367.359	-23.8731	-354.27	311.648	-368.941	599.973	-369.063	897.192	-369.012	1198.44
		-367.352	4.06517	-354.256	302.871	-368.935	601.942	-369.057	895.213	-369.006	1198.15
		-367.345	20.1498	-354.243	294.838	-368.929	597.592	-369.05	900.311	-369	1200.24
		-367.338	25.3015	-354.229	307.853	-368.923	598.462	-369.044	904.751	-368.994	1198.61
		-367.331	10.4289	-354.215	299.973	-368.916	598.909	-369.038	902.792	-368.988	1199.56
		-367.324	1.87346	-354.202	306.233	-368.91	598.976	-369.032	906.381	-368.982	1199.74
		-367.317	1.04046	-354.188	284.745	-368.904	595.643	-369.026	899.737	-368.976	1199.93
		-367.31	-13.8685	-354.174	298.554	-368.898	602.978	-369.02	902.494	-368.969	1200.16
		-367.303	-23.325	-354.161	315.085	-368.892	598.44	-369.014	902.895	-368.963	1200.27
		-367.297	-5.61787	-354.147	300.952	-368.886	596.687	-369.008	897.285	-368.957	1201.72
		-367.29	1.42267	-354.134	275.403	-368.88	598.895	-369.002	903.234	-368.951	1202.05
		-367.283	-11.2944	-354.12	288.234	-368.874	597.835	-368.995	903.529	-368.945	1201.59
		-367.276	4.42256	-354.106	283.353	-368.868	598.242	-368.989	901.721	-368.939	1202.35
		-367.269	6.18343	-354.092	291.781	-368.861	600.829	-368.983	903.206	-368.933	1202.02
		-367.262	-9.16398	-354.079	301.277	-368.855	601.128	-368.977	906.161	-368.927	1201.88
		-367.255	12.0677	-354.065	281.933	-368.849	605.228	-368.971	900.682	-368.921	1200.77
		-367.248	7.71599	-354.052	289.941	-368.843	602.514	-368.965	892.321	-368.914	1199.3
		-367.241	-3.92279	-354.038	297.608	-368.837	596.948	-368.959	894.912	-368.908	1197.01
		-367.235	-13.8825	-354.024	280.891	-368.831	594.148	-368.953	902.431	-368.902	1202.89
		-367.228	-11.6008	-354.011	282.608	-368.825	598.086	-368.947	901.692	-368.896	1203.7
		-367.221	-7.09159	-353.997	305.233	-368.819	598.23	-368.94	900.249	-368.89	1204.25
		-367.214	0.53074	-353.983	303.165	-368.812	598.956	-368.934	901.389	-368.884	1203.88
		-367.207	20.5456	-353.97	280.199	-368.806	602.567	-368.928	899.148	-368.878	1199.61
		-367.2	1.16117	-353.956	295.402	-368.8	604.682	-368.922	898.779	-368.872	1198.86
		-367.193	11.5667	-353.942	293.2	-368.794	611.898	-368.916	894.948	-368.865	1199.67
		-367.186	7.35125	-353.929	283.9	-368.788	601.851	-368.91	891.055	-368.859	1201.23
		-367.18	12.2768	-353.915	286.694	-368.782	599.01	-368.904	895.155	-368.853	1201.36
		-367.173	-2.32281	-353.902	295.971	-368.776	601.222	-368.898	891.188	-368.847	1201.2
		-367.166	-9.43866	-353.888	284.233	-368.77	598.567	-368.892	899.285	-368.841	1200.58
		-367.159	-12.0962	-353.874	294.124	-368.764	599.614	-368.885	895.512	-368.835	1199.47
		-367.152	-4.82904	-353.861	295.741	-368.757	597.738	-368.879	899.635	-368.829	1200.79
		-367.145	-5.83062	-353.847	295.468	-368.751	595.447	-368.873	897.917	-368.823	1200.35
		-367.138	-10.3701	-353.833	313.991	-368.745	608.397	-368.867	898.426	-368.817	1199.47
		-367.131	-5.27182	-353.82	289.801	-368.739	600.703	-368.861	905.26	-368.81	1200.84
		-367.124	-25.6395	-353.806	293.692	-368.733	595.166	-368.855	902.242	-368.804	1201.69
		-367.117	-14.4574	-353.793	303.408	-368.727	605.453	-368.849	899.643	-368.798	1201.27
		-367.111	5.5855	-353.779	311.188	-368.721	597.628	-368.843	899.526	-368.792	1199.72
		-367.104	-3.35545	-353.765	311.629	-368.715	588.544	-368.837	898.222	-368.786	1198.07
		-367.097	12.1018	-353.752	301.268	-368.709	591.43	-368.83	894.647	-368.78	1200.45
		-367.09	-9.33579	-353.738	289.497	-368.702	586.659	-368.824	894.438	-368.774	1201.09
		-367.083	-13.4445	-353.724	301.131	-368.696	587.51	-368.818	899.213	-368.768	1201.01
		-367.076	-24.7241	-353.711	295.612	-368.69	595.386	-368.812	896.862	-368.762	1200.14
		-367.069	-7.98467	-353.697	300.14	-368.684	605.227	-368.806	906.318	-368.755	1201.44
		-367.062	18.8721	-353.683	279.437	-368.678	599.294	-368.8	903.629	-368.749	1200.52
		-367.055	-20.8464	-353.67	309.063	-368.672	595.213	-368.794	897.97	-368.743	1199.83
		-367.048	-23.4726	-353.656	302.784	-368.666	594.911	-368.788	898.634	-368.737	1200.22
		-367.042	24.8213	-353.642	293.787	-368.66	596.686	-368.782	900.748	-368.731	1199.84
		-367.035	24.4372	-353.629	302.224	-368.654	603.804	-368.776	895.897	-368.725	1198.24
		-367.028	-14.3162	-353.615	303.11	-368.648	595.332	-368.769	897.028	-368.719	1198.22
		-367.021	1.11777	-353.602	293.265	-368.642	599.631	-368.763	897.568	-368.713	1200.44
		-367.014	10.7505	-353.588	298.981	-368.635	600.187	-368.757	902.667	-368.707	1200.98
		-367.007	-2.0806	-353.574	281.496	-368.629	594.514	-368.751	903.073	-368.7	1201.64
		-367	-6.07705	-353.561	300.909	-368.623	596.636	-368.745	901.403	-368.694	1198.17
		-366.993	34.2793	-353.547	286.341	-368.617	602.44	-368.739	897.232	-368.688	1199.03
		-366.986	-9.90729	-353.533	321.756	-368.611	597.456	-368.733	896.346	-368.682	1199.9
		-366.98	-2.92423	-353.52	327.1	-368.605	597.651	-368.727	895.453	-368.676	1198.79
		-366.973	-7.16811	-353.506	312.626	-368.599	596.835	-368.721	901.117	-368.67	1201.32
		-366.966	-1.64134	-353.493	290.145	-368.593	603.094	-368.714	908.901	-368.664	1200.02
		-366.959	-1.61313	-353.479	300.778	-368.587	606.916	-368.708	901.222	-368.658	1198.06
[truncated: 21,048 more rows]

## Sheet: Figure 2e
	Time(min)	x
Figure 2e	2	12.7853
	3	12.0668
	4	11.8273
	5	11.1641
	6	10.8509
	7	10.6114
	8	10.2798
	9	10.0404
	10	9.87454
	11	9.63505
	12	9.45082
	13	9.30344
	15	8.89814
	17	8.64022
	19	8.34546
	21	8.10597
	23	7.8849
	25	7.6454
	27	7.51644
	29	7.42433
	30	6.77954
	31	6.59531
	32	6.44793
	33	6.30055
	34	6.17159
	35	6.04263
	36	5.96894
	37	5.8584
	38	5.74787
	39	5.65575
	40	5.61891
	41	5.56364
	42	5.47153
	43	5.45311
	44	5.30572
	46	5.25046
	48	5.06623
	50	4.93727
	52	4.82673
	54	4.73462
	56	4.60566
	58	4.53197
	60	4.42144
	61	4.10825
	62	4.00825
	63	3.97929
	64	3.86876
	65	3.83191
	67	3.68453
	69	3.53715
	71	3.38977
	73	3.24239
	75	3.18712
	77	2.94762
	79	2.72655
	80	2.53648
	81	2.24756
	83	2.15545
	85	2.02649
	87	1.91596
	89	1.86069
	90	1.787
	91	1.16063
	93	0.9764
	96	0.90271
	99	0.84744
	102	0.73691
	105	0.71848
	108	0.5711
	111	0.5711
	115	0.5711
	120	0.5711
	123	0.12896
	125	0.01842
	127	0
	130	0
	135	0
	140	0
	145	0
	150	0
	140	0
	145	0
	150	0

## Sheet: Figure 3d
		Raw FACsPbI3	NH3-FACsPbI3
	2θ	intensity	intensity
Figure 3d	10	1234	2037
	10.01	1257	2121
	10.02	1213	2054
	10.03	1226	1983
	10.04	1239	1890
	10.05	1191	1894
	10.06	1259	1735
	10.07	1198	1826
	10.08	1221	1711
	10.09	1265	1710
	10.1	1222	1762
	10.11	1211	1784
	10.12	1240	1742
	10.13	1218	1767
	10.14	1221	1807
	10.15	1238	1706
	10.16	1235	1723
	10.17	1251	1750
	10.18	1210	1738
	10.19	1198	1713
	10.2	1265	1717
	10.21	1294	1717
	10.22	1262	1761
	10.23	1233	1678
	10.24	1254	1751
	10.25	1288	1779
	10.26	1179	1788
	10.27	1194	1777
	10.28	1257	1710
	10.29	1231	1787
	10.3	1175	1738
	10.31	1207	1778
	10.32	1236	1742
	10.33	1213	1732
	10.34	1227	1807
	10.35	1221	1725
	10.36	1217	1717
	10.37	1262	1718
	10.38	1227	1710
	10.39	1181	1785
	10.4	1123	1807
	10.41	1186	1715
	10.42	1220	1729
	10.43	1152	1689
	10.44	1173	1757
	10.45	1220	1764
	10.46	1214	1739
	10.47	1190	1691
	10.48	1229	1709
	10.49	1272	1758
	10.5	1211	1715
	10.51	1117	1761
	10.52	1219	1745
	10.53	1174	1697
	10.54	1176	1673
	10.55	1135	1710
	10.56	1191	1740
	10.57	1195	1717
	10.58	1250	1765
	10.59	1232	1736
	10.6	1223	1686
	10.61	1205	1682
	10.62	1158	1737
	10.63	1216	1716
	10.64	1135	1727
	10.65	1212	1715
	10.66	1245	1701
	10.67	1171	1732
	10.68	1157	1707
	10.69	1183	1697
	10.7	1185	1699
	10.71	1225	1811
	10.72	1155	1746
	10.73	1179	1768
	10.74	1189	1752
	10.75	1177	1790
	10.76	1218	1689
	10.77	1166	1755
	10.78	1160	1672
	10.79	1169	1822
	10.8	1243	1747
	10.81	1173	1743
	10.82	1174	1752
	10.83	1130	1768
	10.84	1170	1769
	10.85	1209	1749
	10.86	1188	1747
	10.87	1152	1842
	10.88	1139	1727
	10.89	1160	1771
	10.9	1182	1803
	10.91	1189	1762
	10.92	1122	1794
	10.93	1213	1751
	10.94	1148	1723
	10.95	1139	1783
	10.96	1154	1777
	10.97	1138	1813
	10.98	1197	1769
	10.99	1166	1819
	11	1171	1805
	11.01	1186	1738
	11.02	1150	1741
	11.03	1185	1825
	11.04	1216	1851
	11.05	1189	1812
	11.06	1207	1822
	11.07	1169	1811
	11.08	1162	1849
	11.09	1136	1854
	11.1	1149	1804
	11.11	1198	1879
	11.12	1171	1874
	11.13	1152	1858
	11.14	1172	1811
	11.15	1238	1895
	11.16	1222	1877
	11.17	1191	1855
	11.18	1208	1917
	11.19	1195	1816
	11.2	1201	1882
	11.21	1147	1928
	11.22	1185	1986
	11.23	1201	1886
	11.24	1193	1928
	11.25	1172	1906
	11.26	1210	2034
	11.27	1232	2026
	11.28	1168	2173
	11.29	1131	2228
	11.3	1207	2441
	11.31	1237	2635
	11.32	1147	2974
	11.33	1163	3113
	11.34	1217	3211
	11.35	1140	3069
	11.36	1207	2819
	11.37	1185	2613
	11.38	1241	2326
	11.39	1222	2169
	11.4	1262	2168
	11.41	1258	2090
	11.42	1266	2028
	11.43	1192	2049
	11.44	1275	2108
	11.45	1288	2055
	11.46	1290	2178
	11.47	1235	2179
	11.48	1215	2327
	11.49	1220	2416
	11.5	1216	2404
	11.51	1221	2449
	11.52	1200	2370
	11.53	1219	2278
	11.54	1244	2135
	11.55	1259	2179
	11.56	1256	2125
	11.57	1249	2104
	11.58	1292	2152
	11.59	1206	2180
	11.6	1192	2349
	11.61	1206	2483
	11.62	1209	2602
	11.63	1206	2821
	11.64	1272	3403
	11.65	1182	4000
	11.66	1228	4706
	11.67	1190	5193
	11.68	1195	5318
	11.69	1217	4878
	11.7	1223	4068
	11.71	1183	3362
	11.72	1176	2954
	11.73	1181	2559
	11.74	1200	2364
	11.75	1216	2334
	11.76	1172	2281
	11.77	1177	2231
	11.78	1157	2154
	11.79	1190	2134
	11.8	1216	2112
	11.81	1216	2179
	11.82	1183	2155
	11.83	1187	2196
	11.84	1158	2284
	11.85	1206	2329
	11.86	1198	2314
	11.87	1149	2258
	11.88	1140	2202
	11.89	1143	2128
	11.9	1160	2012
	11.91	1149	2058
	11.92	1152	1990
	11.93	1172	2105
	11.94	1204	1972
	11.95	1134	1933
	11.96	1187	1923
	11.97	1152	1962
	11.98	1142	1916
	11.99	1174	1985
	12	1135	1908
	12.01	1170	1917
	12.02	1165	1948
	12.03	1134	1906
	12.04	1234	1903
	12.05	1191	1927
	12.06	1204	1930
	12.07	1168	1913
	12.08	1227	1911
	12.09	1142	1878
	12.1	1181	2005
	12.11	1185	1907
	12.12	1153	1910
	12.13	1135	1879
	12.14	1124	1901
	12.15	1175	1882
	12.16	1168	1950
	12.17	1154	1931
	12.18	1200	2002
	12.19	1145	1902
	12.2	1195	1945
	12.21	1217	1890
	12.22	1206	2017
	12.23	1167	1915
	12.24	1140	1928
	12.25	1168	1914
	12.26	1159	1929
	12.27	1162	1918
	12.28	1150	1973
	12.29	1153	1979
	12.3	1253	2036
	12.31	1237	1953
	12.32	1174	1995
	12.33	1210	2018
	12.34	1226	1916
	12.35	1232	2035
	12.36	1142	1994
	12.37	1196	2064
	12.38	1201	2004
	12.39	1192	2061
	12.4	1195	2071
	12.41	1179	2067
	12.42	1219	2029
	12.43	1197	2085
	12.44	1132	2135
	12.45	1213	2057
	12.46	1244	2094
	12.47	1253	2084
	12.48	1268	2136
	12.49	1252	2150
	12.5	1226	2282
	12.51	1238	2255
	12.52	1251	2387
	12.53	1292	2404
	12.54	1242	2601
	12.55	1276	2774
	12.56	1263	2955
	12.57	1283	3137
	12.58	1309	3438
	12.59	1368	3586
	12.6	1336	3956
	12.61	1342	4470
	12.62	1398	5307
	12.63	1357	6554
	12.64	1402	8581
	12.65	1374	11444
	12.66	1361	15242
	12.67	1376	18730
	12.68	1399	20661
	12.69	1343	19606
	12.7	1309	16397
	12.71	1289	12378
	12.72	1234	9242
	12.73	1332	6921
	12.74	1279	5416
	12.75	1230	4599
	12.76	1271	3992
	12.77	1240	3763
	12.78	1214	3443
	12.79	1243	3237
	12.8	1206	3094
	12.81	1215	3092
	12.82	1221	2929
	12.83	1196	2837
	12.84	1206	2843
	12.85	1153	2814
	12.86	1168	2819
	12.87	1209	2802
	12.88	1212	2713
	12.89	1211	2741
	12.9	1262	2820
	12.91	1234	2885
	12.92	1158	2831
	12.93	1170	2923
	12.94	1172	2835
	12.95	1193	2794
	12.96	1187	2751
	12.97	1179	2786
	12.98	1206	2770
	12.99	1214	2825
	13	1156	2786
	13.01	1219	2832
	13.02	1168	2884
	13.03	1202	2927
	13.04	1224	2831
	13.05	1222	2781
	13.06	1238	2855
	13.07	1254	2860
	13.08	1244	2758
	13.09	1218	2852
	13.1	1269	2797
	13.11	1254	2922
	13.12	1269	2977
	13.13	1266	2885
	13.14	1234	2923
	13.15	1247	2858
	13.16	1299	2896
	13.17	1258	2956
	13.18	1270	2944
	13.19	1230	2931
	13.2	1282	2969
	13.21	1306	3087
	13.22	1407	3077
	13.23	1300	3226
	13.24	1309	3196
	13.25	1271	3317
	13.26	1282	3224
	13.27	1292	3316
	13.28	1289	3291
	13.29	1330	3387
	13.3	1340	3453
	13.31	1416	3551
	13.32	1372	3605
	13.33	1361	3686
	13.34	1362	3793
	13.35	1440	3925
	13.36	1452	4135
	13.37	1350	4264
	13.38	1421	4578
	13.39	1495	4912
	13.4	1469	5235
	13.41	1556	5859
	13.42	1535	6693
	13.43	1639	7401
	13.44	1598	8261
	13.45	1554	8450
	13.46	1526	8415
	13.47	1563	7974
	13.48	1663	7795
	13.49	1646	7853
	13.5	1707	8448
	13.51	1712	9621
	13.52	1773	10837
	13.53	1789	12920
	13.54	1773	15486
	13.55	1834	18005
	13.56	1846	19983
	13.57	1946	20304
	13.58	2022	20607
	13.59	2026	20198
	13.6	2022	19583
	13.61	2117	19307
	13.62	2118	19171
	13.63	2233	19453
	13.64	2291	19349
	13.65	2287	19622
	13.66	2437	19526
	13.67	2413	19967
	13.68	2510	20692
	13.69	2668	20946
	13.7	2750	21451
	13.71	2781	22299
	13.72	2910	22904
	13.73	3097	23747
	13.74	3165	24463
	13.75	3339	25114
	13.76	3451	26475
	13.77	3623	27322
	13.78	3831	28631
	13.79	4006	30094
	13.8	4177	32012
	13.81	4502	33665
	13.82	4783	36083
	13.83	5154	38642
	13.84	5296	41751
	13.85	5892	45239
	13.86	6166	49450
	13.87	6592	54617
	13.88	7175	60635
	13.89	7587	68210
	13.9	8176	78163
	13.91	8768	90260
	13.92	9376	107068
	13.93	10215	129086
	13.94	10943	160375
	13.95	11847	203717
	13.96	12637	263277
	13.97	13546	349286
	13.98	13937	472187
	13.99	14330	639236
	14	14241	851645
	14.01	13678	1070740
	14.02	12650	1226530
	14.03	11307	1297350
	14.04	9997	1307930
	14.05	8723	1282490
	14.06	7478	1212950
	14.07	6477	1097160
	14.08	5515	934160
	14.09	4967	738574
	14.1	4363	543100
	14.11	3888	385670
	14.12	3538	274318
	14.13	3240	202303
	14.14	3001	154696
	14.15	2858	123378
	14.16	2714	101538
	14.17	2564	85746
	14.18	2398	73074
	14.19	2280	64211
	14.2	2190	56554
	14.21	2108	50319
	14.22	2082	45219
	14.23	1927	40908
	14.24	1891	37422
	14.25	1888	34305
	14.26	1843	31470
	14.27	1720	29164
	14.28	1724	27371
	14.29	1670	25606
	14.3	1668	24132
	14.31	1610	22888
	14.32	1599	21598
	14.33	1580	20316
	14.34	1600	19534
	14.35	1550	18908
	14.36	1548	18079
	14.37	1467	17359
	14.38	1488	16724
	14.39	1422	15817
	14.4	1439	15392
	14.41	1445	14955
	14.42	1386	14624
	14.43	1430	14040
	14.44	1393	13624
	14.45	1386	13185
	14.46	1384	13002
	14.47	1402	12636
	14.48	1347	12309
	14.49	1370	12219
	14.5	1337	11729
	14.51	1350	11435
	14.52	1324	11236
	14.53	1232	11107
	14.54	1222	10894
	14.55	1249	10547
	14.56	1291	10252
	14.57	1253	10107
	14.58	1302	10033
	14.59	1263	9855
	14.6	1236	9741
	14.61	1216	9578
	14.62	1262	9446
	14.63	1234	9193
	14.64	1226	9057
	14.65	1202	8981
	14.66	1171	8984
	14.67	1255	8604
	14.68	1251	8472
	14.69	1201	8432
	14.7	1150	8263
	14.71	1199	8204
	14.72	1150	8065
	14.73	1236	8119
	14.74	1198	8139
	14.75	1131	8029
	14.76	1191	7771
	14.77	1150	7661
	14.78	1166	7597
	14.79	1232	7544
	14.8	1175	7634
	14.81	1167	7457
	14.82	1167	7281
	14.83	1136	7282
	14.84	1168	7171
	14.85	1074	7186
	14.86	1135	7096
	14.87	1175	7143
	14.88	1160	7123
	14.89	1109	7203
	14.9	1113	7364
	14.91	1115	7394
	14.92	1130	7333
	14.93	1152	7491
	14.94	1138	7478
	14.95	1122	7425
	14.96	1122	7549
	14.97	1159	7305
	14.98	1104	7306
	14.99	1128	7173
	15	1108	7211
	15.01	1146	7197
	15.02	1098	6923
	15.03	1078	6688
	15.04	1082	6478
	15.05	1087	6325
	15.06	1127	6050
	15.07	1156	5974
	15.08	1030	5894
	15.09	1082	5731
	15.1	1074	5548
	15.11	1107	5503
	15.12	1090	5390
	15.13	1130	5378
	15.14	1101	5421
	15.15	1084	5372
	15.16	1100	5337
	15.17	1066	5229
	15.18	1102	5296
	15.19	1128	5377
	15.2	1094	5361
	15.21	1070	5416
	15.22	1077	5468
	15.23	1107	5680
	15.24	1090	5677
	15.25	1082	5775
	15.26	1088	6238
	15.27	1145	6564
	15.28	1094	6681
	15.29	1046	6575
	15.3	1101	6419
	15.31	1064	6122
	15.32	1079	5762
	15.33	1107	5562
	15.34	1100	5259
	15.35	1084	5053
	15.36	1056	4880
	15.37	1047	4684
	15.38	1034	4465
	15.39	1083	4411
	15.4	1077	4350
	15.41	1063	4354
	15.42	1068	4283
	15.43	1041	4187
	15.44	1051	4207
	15.45	1088	4063
	15.46	1081	4102
	15.47	1036	4071
	15.48	1032	3984
	15.49	1044	4015
	15.5	1091	3915
	15.51	1051	3788
	15.52	1066	3877
	15.53	1065	3807
	15.54	1065	3779
	15.55	986	3731
	15.56	1021	3696
	15.57	1059	3664
	15.58	1022	3684
	15.59	1057	3640
	15.6	1003	3612
	15.61	1071	3606
	15.62	1028	3593
	15.63	1085	3514
	15.64	1040	3443
	15.65	1038	3432
	15.66	1035	3452
	15.67	1053	3398
	15.68	1062	3434
	15.69	1079	3353
	15.7	1065	3363
	15.71	1051	3249
	15.72	1044	3294
	15.73	1034	3284
	15.74	1069	3260
	15.75	1049	3267
	15.76	989	3211
	15.77	1000	3063
	15.78	1038	3122
	15.79	1099	3174
	15.8	1041	3113
	15.81	1058	3113
	15.82	1031	3006
	15.83	1000	3096
	15.84	1015	3073
	15.85	1064	3011
	15.86	1032	3140
	15.87	1071	2980
	15.88	1070	2980
	15.89	1017	2996
	15.9	1015	2990
	15.91	1040	2995
	15.92	1027	2962
	15.93	1060	2929
	15.94	1089	2926
	15.95	980	2940
	15.96	953	2910
	15.97	1036	2943
	15.98	1019	2846
	15.99	1073	2841
	16	1012	2885
	16.01	1101	2762
	16.02	977	2807
	16.03	1070	2866
	16.04	1032	2898
	16.05	1068	2822
	16.06	1052	2749
	16.07	1030	2731
	16.08	967	2683
	16.09	1045	2686
	16.1	1016	2664
	16.11	1036	2697
	16.12	1010	2615
	16.13	1046	2640
	16.14	1041	2704
	16.15	1046	2596
	16.16	1074	2563
	16.17	1031	2719
	16.18	1020	2541
	16.19	961	2568
	16.2	1049	2558
	16.21	1007	2571
	16.22	1087	2525
	16.23	1054	2469
	16.24	1033	2396
	16.25	1044	2484
	16.26	1005	2472
	16.27	1095	2436
	16.28	1031	2503
	16.29	1002	2433
	16.3	1061	2488
	16.31	1043	2465
	16.32	1022	2462
	16.33	1009	2383
	16.34	1028	2380
	16.35	1053	2341
	16.36	1049	2311
	16.37	1061	2250
	16.38	1000	2310
	16.39	1027	2299
	16.4	1044	2331
	16.41	982	2265
	16.42	986	2244
	16.43	1032	2216
	16.44	1049	2240
	16.45	1048	2233
	16.46	1020	2206
	16.47	1035	2220
	16.48	1021	2191
	16.49	1057	2178
	16.5	1018	2182
	16.51	1045	2117
	16.52	1035	2033
	16.53	1043	2101
	16.54	1070	2114
	16.55	1105	2087
	16.56	1033	2094
	16.57	1091	2098
	16.58	1050	2008
	16.59	1067	2073
	16.6	1076	2023
	16.61	1004	2094
	16.62	1025	1975
	16.63	993	2057
	16.64	999	2052
	16.65	1035	2063
	16.66	1009	1937
	16.67	944	1977
	16.68	979	2026
	16.69	1034	1953
	16.7	1043	2031
	16.71	991	1974
	16.72	985	1944
	16.73	1027	1955
	16.74	1061	1984
	16.75	1012	1953
	16.76	1040	1923
	16.77	1040	1932
	16.78	1004	1894
	16.79	1003	1862
	16.8	1002	1886
	16.81	1010	1897
	16.82	1066	1826
	16.83	1050	1832
	16.84	1054	1867
	16.85	1067	1871
	16.86	1052	1780
	16.87	1030	1839
	16.88	1048	1869
	16.89	1047	1835
	16.9	1018	1773
	16.91	1018	1774
	16.92	1012	1821
	16.93	1046	1761
	16.94	1060	1836
	16.95	983	1720
	16.96	1011	1788
	16.97	1029	1762
	16.98	971	1802
	16.99	1034	1856
	17	1056	1829
	17.01	1072	1748
	17.02	1051	1771
	17.03	1067	1721
	17.04	1006	1784
	17.05	1051	1719
	17.06	1045	1759
	17.07	1066	1742
	17.08	1079	1674
	17.09	1086	1705
	17.1	1009	1671
	17.11	1072	1671
	17.12	1025	1736
	17.13	1062	1698
	17.14	1082	1708
	17.15	1072	1689
	17.16	1039	1690
	17.17	1045	1635
	17.18	984	1702
	17.19	1020	1656
	17.2	1007	1671
	17.21	990	1693
	17.22	1069	1683
	17.23	1042	1683
	17.24	1072	1669
	17.25	1069	1689
	17.26	1057	1619
	17.27	1007	1597
	17.28	977	1668
	17.29	1043	1563
	17.3	1057	1640
	17.31	993	1617
	17.32	1047	1622
	17.33	1106	1591
	17.34	1054	1571
	17.35	1024	1602
	17.36	1023	1590
	17.37	1071	1586
	17.38	1094	1636
	17.39	1078	1572
	17.4	1044	1637
	17.41	1031	1622
	17.42	1089	1654
	17.43	1080	1601
	17.44	1108	1622
	17.45	1088	1551
	17.46	1070	1642
	17.47	1044	1580
	17.48	1003	1543
	17.49	1056	1588
	17.5	1042	1589
	17.51	1053	1613
	17.52	1071	1535
	17.53	1078	1552
	17.54	1021	1512
	17.55	1069	1537
	17.56	1050	1550
	17.57	1078	1539
	17.58	1064	1544
	17.59	1095	1540
	17.6	1131	1542
	17.61	1064	1482
	17.62	995	1551
	17.63	1032	1566
	17.64	1080	1474
	17.65	1029	1549
	17.66	1068	1524
	17.67	1074	1520
	17.68	1076	1479
	17.69	1091	1496
	17.7	1077	1538
	17.71	1047	1578
	17.72	1113	1519
	17.73	1074	1474
	17.74	1094	1523
	17.75	1071	1487
	17.76	1048	1529
	17.77	1080	1509
	17.78	977	1572
	17.79	1050	1439
	17.8	1123	1496
	17.81	1118	1475
	17.82	1058	1477
	17.83	1049	1522
	17.84	1068	1505
	17.85	1103	1510
	17.86	1075	1479
	17.87	1063	1512
	17.88	1064	1479
	17.89	1119	1458
	17.9	1107	1491
	17.91	1062	1472
	17.92	1101	1519
	17.93	1119	1474
	17.94	1104	1457
	17.95	1089	1438
	17.96	1113	1405
	17.97	1094	1422
	17.98	1078	1503
	17.99	1071	1483
	18	1056	1495
	18.01	1088	1492
	18.02	1062	1496
	18.03	1076	1478
	18.04	1108	1486
	18.05	1071	1503
	18.06	1124	1495
	18.07	1125	1457
	18.08	1065	1442
	18.09	1051	1475
	18.1	1088	1374
	18.11	1055	1455
	18.12	1041	1451
	18.13	1041	1375
	18.14	1113	1434
	18.15	1040	1461
	18.16	1079	1415
	18.17	1073	1407
	18.18	1093	1455
	18.19	1103	1407
	18.2	1111	1488
	18.21	1080	1407
	18.22	1064	1449
	18.23	1098	1445
	18.24	1098	1475
	18.25	1089	1461
	18.26	1084	1453
	18.27	1018	1419
	18.28	1053	1470
	18.29	1094	1475
	18.3	1068	1391
	18.31	1026	1457
	18.32	1053	1411
	18.33	1136	1445
	18.34	1134	1404
	18.35	1061	1431
	18.36	1094	1465
	18.37	1063	1423
	18.38	1097	1393
	18.39	1059	1447
	18.4	1120	1444
	18.41	1075	1400
	18.42	1081	1412
	18.43	1147	1452
	18.44	1137	1460
	18.45	1079	1430
	18.46	1064	1386
	18.47	1059	1390
	18.48	1142	1500
	18.49	1122	1434
	18.5	1091	1433
	18.51	1101	1350
	18.52	1089	1391
	18.53	1171	1466
	18.54	1126	1400
	18.55	1062	1463
	18.56	1094	1432
	18.57	1089	1419
	18.58	1095	1398
	18.59	1123	1333
	18.6	1134	1488
	18.61	1109	1419
	18.62	1081	1463
	18.63	1096	1424
	18.64	1141	1428
	18.65	1071	1461
	18.66	1136	1443
	18.67	1114	1459
	18.68	1104	1429
	18.69	1076	1424
	18.7	1109	1497
	18.71	1095	1451
	18.72	1127	1473
	18.73	1131	1478
	18.74	1121	1388
	18.75	1089	1463
	18.76	1160	1452
	18.77	1151	1397
	18.78	1158	1362
	18.79	1088	1405
	18.8	1089	1518
	18.81	1119	1468
	18.82	1105	1445
	18.83	1121	1394
	18.84	1119	1418
	18.85	1172	1332
	18.86	1121	1432
	18.87	1134	1433
	18.88	1116	1492
	18.89	1107	1425
	18.9	1134	1457
	18.91	1164	1463
	18.92	1148	1420
	18.93	1178	1437
	18.94	1163	1438
	18.95	1171	1443
	18.96	1102	1430
	18.97	1128	1406
	18.98	1080	1508
	18.99	1169	1457
	19	1130	1419
	19.01	1138	1450
	19.02	1156	1453
	19.03	1115	1518
	19.04	1169	1524
	19.05	1158	1514
	19.06	1107	1473
	19.07	1104	1476
	19.08	1105	1530
	19.09	1129	1454
	19.1	1194	1426
	19.11	1197	1436
	19.12	1169	1396
	19.13	1127	1488
	19.14	1146	1477
	19.15	1191	1512
	19.16	1236	1479
	19.17	1195	1401
	19.18	1169	1396
	19.19	1170	1412
	19.2	1179	1424
	19.21	1204	1470
	19.22	1213	1479
	19.23	1107	1481
	19.24	1119	1491
	19.25	1172	1454
	19.26	1218	1446
	19.27	1126	1442
	19.28	1168	1441
	19.29	1212	1537
	19.3	1159	1481
	19.31	1205	1523
	19.32	1187	1502
	19.33	1193	1544
	19.34	1220	1516
	19.35	1171	1580
	19.36	1203	1568
	19.37	1172	1530
	19.38	1190	1553
	19.39	1172	1587
	19.4	1173	1545
	19.41	1162	1546
	19.42	1226	1498
	19.43	1230	1480
	19.44	1285	1521
	19.45	1194	1547
	19.46	1254	1608
	19.47	1238	1595
	19.48	1201	1565
	19.49	1231	1561
	19.5	1208	1545
	19.51	1308	1521
	19.52	1308	1524
	19.53	1327	1523
	19.54	1297	1469
	19.55	1263	1483
	19.56	1257	1529
	19.57	1347	1529
	19.58	1341	1598
	19.59	1344	1511
	19.6	1393	1519
	19.61	1368	1549
	19.62	1385	1524
	19.63	1548	1621
	19.64	1500	1523
	19.65	1501	1609
	19.66	1508	1609
	19.67	1603	1536
	19.68	1666	1610
	19.69	1678	1657
	19.7	1827	1681
	19.71	1809	1696
	19.72	1956	1677
	19.73	2022	1696
	19.74	2185	1753
	19.75	2207	1867
	19.76	2386	1835
	19.77	2587	1884
	19.78	2739	1821
	19.79	2929	1901
	19.8	3139	1999
	19.81	3372	2195
	19.82	3567	2154
	19.83	3597	2232
	19.84	3655	2153
	19.85	3593	2224
	19.86	3406	2261
	19.87	3175	2281
	19.88	3078	2176
	19.89	2820	2223
	19.9	2569	2134
	19.91	2303	2155
	19.92	2166	2113
	19.93	2022	2030
	19.94	1838	2051
	19.95	1727	2045
	19.96	1643	2004
	19.97	1564	2002
	19.98	1493	1969
	19.99	1509	2008
	20	1457	2086
	20.01	1437	2009
	20.02	1422	2078
	20.03	1393	2045
	20.04	1418	1948
	20.05	1412	1980
	20.06	1348	1884
	20.07	1357	1780
	20.08	1303	1774
	20.09	1367	1663
	20.1	1315	1626
	20.11	1275	1559
	20.12	1294	1543
	20.13	1275	1570
	20.14	1250	1587
	20.15	1275	1534
	20.16	1284	1562
	20.17	1341	1533
	20.18	1241	1546
	20.19	1222	1557
	20.2	1271	1523
	20.21	1288	1522
	20.22	1229	1566
	20.23	1280	1543
	20.24	1243	1534
	20.25	1230	1513
	20.26	1242	1518
	20.27	1278	1481
	20.28	1283	1574
	20.29	1272	1520
	20.3	1258	1532
	20.31	1313	1565
	20.32	1224	1516
	20.33	1254	1561
	20.34	1251	1469
	20.35	1280	1458
	20.36	1259	1537
	20.37	1311	1584
	20.38	1300	1550
	20.39	1240	1483
	20.4	1235	1513
	20.41	1242	1506
	20.42	1265	1488
	20.43	1311	1528
	20.44	1222	1480
	20.45	1313	1541
	20.46	1281	1522
	20.47	1285	1589
	20.48	1262	1552
	20.49	1313	1515
	20.5	1300	1562
	20.51	1353	1497
	20.52	1282	1461
	20.53	1210	1518
	20.54	1268	1539
	20.55	1252	1519
	20.56	1270	1503
	20.57	1286	1552
	20.58	1315	1550
	20.59	1269	1506
	20.6	1280	1561
	20.61	1239	1584
	20.62	1224	1603
	20.63	1256	1527
	20.64	1298	1618
	20.65	1305	1565
	20.66	1315	1582
	20.67	1309	1448
	20.68	1285	1515
	20.69	1305	1534
	20.7	1275	1540
	20.71	1231	1525
	20.72	1305	1537
	20.73	1275	1495
	20.74	1223	1489
	20.75	1282	1553
	20.76	1282	1578
	20.77	1334	1533
	20.78	1235	1581
	20.79	1270	1557
	20.8	1246	1548
	20.81	1221	1560
	20.82	1293	1612
	20.83	1288	1511
	20.84	1308	1582
	20.85	1321	1593
	20.86	1298	1561
	20.87	1370	1572
	20.88	1275	1564
	20.89	1315	1606
	20.9	1257	1528
	20.91	1281	1607
	20.92	1305	1565
	20.93	1278	1495
	20.94	1261	1535
	20.95	1308	1613
	20.96	1308	1582
	20.97	1315	1552
	20.98	1290	1621
	20.99	1356	1595
	21	1331	1564
	21.01	1357	1604
	21.02	1352	1573
	21.03	1346	1574
	21.04	1374	1621
	21.05	1366	1593
	21.06	1358	1633
	21.07	1396	1583
	21.08	1385	1635
	21.09	1334	1633
	21.1	1382	1630
	21.11	1418	1663
	21.12	1429	1657
	21.13	1437	1671
	21.14	1376	1685
	21.15	1444	1729
	21.16	1416	1758
	21.17	1406	1744
	21.18	1413	1760
	21.19	1499	1688
	21.2	1528	1703
	21.21	1482	1714
	21.22	1519	1740
	21.23	1472	1771
	21.24	1582	1803
	21.25	1525	1760
	21.26	1652	1817
	21.27	1563	1800
	21.28	1633	1852
	21.29	1619	1900
	21.3	1657	1867
	21.31	1604	1935
	21.32	1650	1934
	21.33	1658	1948
	21.34	1666	1981
	21.35	1671	1941
	21.36	1616	1972
	21.37	1554	1900
	21.38	1569	1900
	21.39	1596	1939
	21.4	1587	1901
	21.41	1529	1868
	21.42	1559	1805
	21.43	1501	1864
	21.44	1508	1852
	21.45	1470	1832
	21.46	1451	1704
	21.47	1483	1754
	21.48	1467	1688
	21.49	1453	1655
	21.5	1396	1645
	21.51	1389	1613
	21.52	1316	1660
	21.53	1356	1586
	21.54	1363	1637
	21.55	1360	1697
	21.56	1376	1698
	21.57	1354	1638
	21.58	1450	1662
	21.59	1423	1675
	21.6	1386	1624
	21.61	1363	1625
	21.62	1373	1574
	21.63	1328	1596
	21.64	1333	1621
	21.65	1370	1557
	21.66	1349	1637
	21.67	1317	1630
	21.68	1335	1633
	21.69	1355	1672
	21.7	1366	1621
	21.71	1361	1669
	21.72	1398	1639
	21.73	1402	1573
	21.74	1450	1595
	21.75	1300	1633
	21.76	1332	1638
	21.77	1338	1691
	21.78	1350	1583
	21.79	1381	1597
	21.8	1369	1554
	21.81	1441	1595
	21.82	1331	1608
	21.83	1445	1613
	21.84	1402	1691
	21.85	1388	1653
	21.86	1410	1613
	21.87	1352	1669
	21.88	1349	1619
	21.89	1365	1645
	21.9	1391	1691
	21.91	1399	1667
	21.92	1394	1691
	21.93	1409	1701
	21.94	1474	1649
	21.95	1421	1680
	21.96	1401	1629
	21.97	1424	1612
	21.98	1375	1700
	21.99	1417	1740
	22	1397	1721
	22.01	1409	1674
	22.02	1394	1735
	22.03	1475	1735
	22.04	1471	1712
	22.05	1381	1670
	22.06	1359	1648
	22.07	1384	1702
	22.08	1360	1686
	22.09	1378	1706
	22.1	1380	1803
	22.11	1468	1793
	22.12	1451	1827
	22.13	1461	1762
	22.14	1438	1784
	22.15	1485	1755
	22.16	1494	1803
	22.17	1463	1810
	22.18	1517	1869
	22.19	1455	1794
	22.2	1508	1815
	22.21	1467	1815
	22.22	1489	1826
	22.23	1439	1850
	22.24	1440	1833
	22.25	1455	1807
	22.26	1465	1796
	22.27	1465	1823
	22.28	1421	1869
	22.29	1426	1853
	22.3	1466	1841
	22.31	1471	1820
	22.32	1388	1851
	22.33	1441	1847
	22.34	1456	1802
	22.35	1478	1802
	22.36	1420	1884
	22.37	1399	1791
	22.38	1407	1830
	22.39	1439	1755
	22.4	1442	1771
	22.41	1421	1823
	22.42	1458	1799
	22.43	1386	1833
	22.44	1378	1759
	22.45	1417	1778
	22.46	1453	1799
	22.47	1373	1753
	22.48	1486	1794
	22.49	1398	1774
	22.5	1454	1826
	22.51	1407	1784
	22.52	1451	1794
	22.53	1409	1797
	22.54	1421	1816
	22.55	1446	1927
	22.56	1457	1872
	22.57	1363	1817
	22.58	1473	1965
	22.59	1456	1850
	22.6	1404	1902
	22.61	1390	1943
	22.62	1413	2056
	22.63	1400	2136
	22.64	1392	2168
	22.65	1418	2251
	22.66	1395	2380
	22.67	1430	2682
	22.68	1373	2911
	22.69	1470	3264
	22.7	1447	3374
	22.71	1474	3523
	22.72	1388	3516
	22.73	1435	3393
	22.74	1464	3046
	22.75	1464	2817
	22.76	1453	2456
	22.77	1426	2312
	22.78	1400	2166
	22.79	1502	2118
	22.8	1458	2033
	22.81	1388	1917
	22.82	1414	1928
	22.83	1380	1947
	22.84	1520	1913
	22.85	1498	1883
	22.86	1408	1930
	22.87	1431	1964
	22.88	1437	1936
	22.89	1395	1848
	22.9	1433	1835
	22.91	1447	1897
	22.92	1444	1936
	22.93	1478	1947
	22.94	1438	1862
	22.95	1436	1861
	22.96	1420	2000
	22.97	1453	1992
	22.98	1469	2051
	22.99	1479	2064
	23	1408	2231
	23.01	1463	2348
	23.02	1418	2369
	23.03	1420	2469
	23.04	1393	2489
	23.05	1516	2575
	23.06	1472	2352
	23.07	1476	2312
	23.08	1481	2201
	23.09	1408	2127
	23.1	1485	2063
	23.11	1425	1950
	23.12	1459	2043
	23.13	1423	1948
	23.14	1425	1967
	23.15	1455	1907
	23.16	1409	1936
	23.17	1442	1898
	23.18	1438	1894
	23.19	1490	1893
	23.2	1470	1927
	23.21	1476	1933
	23.22	1520	1890
	23.23	1479	2029
	23.24	1447	2015
	23.25	1473	2035
	23.26	1431	1972
	23.27	1480	2118
	23.28	1437	2063
	23.29	1469	2232
	23.3	1429	2230
	23.31	1440	2458
	23.32	1529	2601
	23.33	1439	2885
	23.34	1455	3124
	23.35	1482	3630
	23.36	1449	4159
	23.37	1496	5001
	23.38	1507	5882
	23.39	1512	6290
	23.4	1486	6553
	23.41	1437	6193
	23.42	1486	5485
	23.43	1504	4771
	23.44	1520	3866
	23.45	1441	3339
	23.46	1487	2983
	23.47	1514	2662
	23.48	1533	2477
	23.49	1494	2389
	23.5	1490	2259
	23.51	1448	2289
	23.52	1509	2134
	23.53	1500	2138
	23.54	1459	2100
	23.55	1447	2051
	23.56	1509	2044
	23.57	1504	2015
	23.58	1484	2016
	23.59	1468	2052
	23.6	1493	2025
	23.61	1505	1948
	23.62	1547	1919
	23.63	1550	1870
	23.64	1501	1888
	23.65	1472	1975
	23.66	1501	1938
	23.67	1490	1960
	23.68	1494	1988
	23.69	1499	2008
	23.7	1507	1994
	23.71	1489	2072
	23.72	1464	2091
	23.73	1578	2162
	23.74	1456	2229
	23.75	1438	2329
	23.76	1495	2344
	23.77	1533	2337
	23.78	1504	2340
	23.79	1504	2232
	23.8	1497	2218
	23.81	1604	2091
	23.82	1560	2038
	23.83	1503	1996
	23.84	1490	1968
	23.85	1555	1893
	23.86	1481	1866
	23.87	1518	1901
	23.88	1545	1934
	23.89	1488	1892
	23.9	1550	1902
	23.91	1513	1918
	23.92	1527	1902
	23.93	1503	1814
	23.94	1494	1898
	23.95	1567	1880
	23.96	1561	1858
	23.97	1569	1836
	23.98	1617	1858
	23.99	1625	1816
	24	1545	1883
	24.01	1597	1866
	24.02	1610	1812
	24.03	1649	1842
	24.04	1726	1880
	24.05	1618	1833
	24.06	1630	1838
	24.07	1693	1878
	24.08	1713	1869
	24.09	1701	1830
	24.1	1697	1883
	24.11	1789	1894
	24.12	1870	1924
	24.13	1843	1931
	24.14	1876	1922
	24.15	1891	1935
	24.16	2016	1918
	24.17	2073	1962
	24.18	2121	1958
	24.19	2174	2015
	24.2	2337	2077
	24.21	2369	2034
	24.22	2490	2016
	24.23	2668	2002
	24.24	2830	2062
	24.25	2940	2067
	24.26	3098	2136
	24.27	3430	2122
	24.28	3621	2150
	24.29	3797	2185
	24.3	4007	2307
	24.31	4069	2267
	24.32	4277	2238
	24.33	4379	2306
	24.34	4444	2310
	24.35	4253	2355
	24.36	4240	2433
	24.37	4065	2440
	24.38	3817	2397
	24.39	3601	2452
	24.4	3512	2427
	24.41	3291	2455
	24.42	3058	2323
	24.43	2846	2393
	24.44	2648	2350
	24.45	2582	2273
	24.46	2329	2266
	24.47	2280	2261
	24.48	2135	2168
	24.49	2041	2146
	24.5	2003	2185
	24.51	1938	2107
	24.52	1836	2015
	24.53	1818	2091
	24.54	1782	1976
	24.55	1803	1963
	24.56	1780	2016
	24.57	1646	1992
	24.58	1691	1952
	24.59	1702	1947
	24.6	1656	1981
	24.61	1734	1888
	24.62	1680	1929
	24.63	1637	1960
	24.64	1626	1978
	24.65	1654	1893
	24.66	1637	1861
	24.67	1644	1878
	24.68	1600	1890
	24.69	1635	1885
	24.7	1663	1811
	24.71	1619	1917
	24.72	1588	1876
	24.73	1581	1877
	24.74	1601	1881
	24.75	1638	1848
	24.76	1628	1836
	24.77	1575	1854
	24.78	1638	1770
	24.79	1566	1881
	24.8	1535	1817
	24.81	1579	1892
	24.82	1555	1875
	24.83	1612	1853
	24.84	1581	1868
	24.85	1595	1875
	24.86	1534	1834
	24.87	1515	1903
	24.88	1626	1879
	24.89	1554	1927
	24.9	1564	1911
	24.91	1513	1861
	24.92	1592	1820
	24.93	1564	1895
	24.94	1609	1921
	24.95	1493	1870
	24.96	1520	1912
	24.97	1518	1914
	24.98	1623	1879
	24.99	1527	1868
	25	1518	1944
	25.01	1551	1825
	25.02	1609	1877
	25.03	1585	1929
	25.04	1508	1905
	25.05	1532	1910
	25.06	1507	1924
	25.07	1447	1940
	25.08	1513	2010
	25.09	1538	1957
	25.1	1523	1988
	25.11	1590	1900
	25.12	1567	1918
	25.13	1514	1946
	25.14	1614	1977
	25.15	1541	2033
	25.16	1546	2115
	25.17	1559	2135
	25.18	1562	2206
	25.19	1500	2311
	25.2	1537	2370
	25.21	1550	2442
	25.22	1524	2540
	25.23	1508	2634
	25.24	1577	2763
	25.25	1555	2896
	25.26	1554	2819
	25.27	1609	2863
	25.28	1599	2926
	25.29	1530	2942
	25.3	1559	3072
	25.31	1628	3211
	25.32	1587	3445
	25.33	1688	3706
	25.34	1586	4109
	25.35	1623	4602
	25.36	1703	5497
	25.37	1622	6602
	25.38	1634	8140
	25.39	1602	10518
	25.4	1673	13675
	25.41	1712	17213
	25.42	1651	21234
	25.43	1597	24269
	25.44	1576	25909
	25.45	1624	24986
	25.46	1591	22028
	25.47	1562	18211
	25.48	1550	14380
	25.49	1596	10999
	25.5	1556	8679
	25.51	1605	6968
	25.52	1530	5892
	25.53	1581	5144
	25.54	1591	4611
	25.55	1588	3939
	25.56	1572	3768
	25.57	1586	3453
	25.58	1554	3257
	25.59	1569	3189
	25.6	1462	2974
	25.61	1577	2988
	25.62	1544	2818
	25.63	1558	2730
	25.64	1524	2732
	25.65	1548	2729
	25.66	1564	2597
	25.67	1574	2570
	25.68	1563	2525
	25.69	1624	2432
	25.7	1570	2430
	25.71	1520	2281
	25.72	1511	2437
	25.73	1528	2279
	25.74	1566	2292
	25.75	1519	2303
	25.76	1489	2353
	25.77	1482	2265
	25.78	1476	2350
	25.79	1514	2329
	25.8	1528	2299
	25.81	1504	2282
	25.82	1543	2260
	25.83	1516	2315
	25.84	1513	2334
	25.85	1586	2265
	25.86	1554	2264
	25.87	1522	2302
	25.88	1576	2363
	25.89	1496	2290
	25.9	1540	2264
	25.91	1571	2286
	25.92	1559	2279
	25.93	1583	2250
	25.94	1501	2324
	25.95	1576	2345
	25.96	1516	2303
	25.97	1529	2343
	25.98	1580	2315
	25.99	1615	2282
	26	1560	2302
	26.01	1591	2274
	26.02	1547	2253
	26.03	1568	2363
	26.04	1641	2260
	26.05	1583	2303
	26.06	1541	2297
	26.07	1613	2314
	26.08	1587	2208
	26.09	1556	2195
	26.1	1551	2202
	26.11	1573	2198
	26.12	1540	2186
	26.13	1595	2150
	26.14	1548	2157
	26.15	1548	2194
	26.16	1639	2123
	26.17	1624	2175
	26.18	1651	2174
	26.19	1544	2130
	26.2	1534	2133
	26.21	1673	2192
	26.22	1604	2205
	26.23	1620	2196
	26.24	1661	2226
	26.25	1634	2215
	26.26	1667	2183
	26.27	1609	2234
	26.28	1653	2196
	26.29	1652	2199
	26.3	1678	2250
	26.31	1730	2273
	26.32	1676	2276
	26.33	1677	2293
	26.34	1694	2244
	26.35	1618	2170
	26.36	1657	2241
	26.37	1691	2290
	26.38	1603	2169
	26.39	1624	2176
	26.4	1668	2192
	26.41	1643	2171
	26.42	1652	2239
	26.43	1571	2192
	26.44	1574	2151
	26.45	1569	2271
	26.46	1586	2231
	26.47	1602	2247
	26.48	1523	2231
	26.49	1565	2324
	26.5	1605	2276
	26.51	1557	2299
	26.52	1589	2296
	26.53	1552	2327
	26.54	1545	2313
	26.55	1526	2298
	26.56	1572	2313
	26.57	1574	2352
	26.58	1581	2313
	26.59	1551	2366
	26.6	1595	2322
	26.61	1578	2282
	26.62	1542	2316
	26.63	1601	2358
	26.64	1504	2337
	26.65	1525	2356
	26.66	1554	2343
	26.67	1618	2456
	26.68	1597	2350
	26.69	1632	2336
	26.7	1522	2306
	26.71	1492	2401
	26.72	1570	2409
	26.73	1573	2406
	26.74	1518	2477
	26.75	1560	2523
	26.76	1492	2503
	26.77	1610	2543
	26.78	1572	2592
	26.79	1608	2574
	26.8	1484	2562
	26.81	1584	2616
	26.82	1555	2587
	26.83	1575	2666
	26.84	1495	2695
	26.85	1596	2703
	26.86	1648	2805
	26.87	1582	2851
	26.88	1516	2849
	26.89	1585	2906
	26.9	1553	3166
	26.91	1629	3205
	26.92	1631	3385
	26.93	1592	3706
	26.94	1657	3951
	26.95	1621	4483
	26.96	1561	5101
	26.97	1654	5598
	26.98	1574	6422
	26.99	1578	6985
	27	1553	7289
	27.01	1587	7281
	27.02	1600	6850
	27.03	1530	6275
	27.04	1515	5616
	27.05	1595	4999
	27.06	1630	4618
	27.07	1583	4284
	27.08	1566	4254
	27.09	1661	4060
	27.1	1582	4128
	27.11	1635	4224
	27.12	1585	4532
	27.13	1627	4739
	27.14	1629	5080
	27.15	1659	5848
	27.16	1658	6666
	27.17	1609	7878
	27.18	1616	9372
	27.19	1626	11026
	27.2	1639	13214
	27.21	1626	15019
	27.22	1644	16463
	27.23	1638	17307
	27.24	1628	17844
	27.25	1692	17703
	27.26	1697	16928
	27.27	1675	16318
	27.28	1622	15902
	27.29	1667	15694
	27.3	1654	15017
	27.31	1618	15001
	27.32	1683	14836
	27.33	1623	14259
	27.34	1670	14357
	27.35	1740	14351
	27.36	1691	14205
	27.37	1613	14042
	27.38	1653	13997
	27.39	1699	13981
	27.4	1724	13902
	27.41	1684	13841
	27.42	1687	13950
	27.43	1668	13942
	27.44	1674	13793
	27.45	1716	13821
	27.46	1729	13775
	27.47	1776	13747
	27.48	1711	13912
	27.49	1745	14217
	27.5	1778	14069
	27.51	1807	14139
	27.52	1768	14464
	27.53	1763	14320
	27.54	1665	14428
	27.55	1747	14769
	27.56	1712	14742
	27.57	1735	14988
	27.58	1732	14815
	27.59	1764	15134
	27.6	1784	15205
	27.61	1717	15521
	27.62	1724	15509
	27.63	1747	15690
	27.64	1789	15750
	27.65	1763	15959
	27.66	1802	16339
	27.67	1820	16629
	27.68	1821	16623
	27.69	1850	17040
	27.7	1852	17346
	27.71	1833	17606
	27.72	1885	17979
	27.73	1876	18257
	27.74	1848	18688
	27.75	1886	19017
	27.76	1881	19427
	27.77	1898	19807
	27.78	1911	20344
	27.79	1895	20728
	27.8	1998	21652
	27.81	1991	22069
	27.82	2025	22818
	27.83	2079	23402
	27.84	2050	24261
	27.85	2034	25259
	27.86	2087	26188
	27.87	2163	27241
	27.88	2181	28504
	27.89	2281	29665
	27.9	2335	31209
	27.91	2416	32730
	27.92	2476	34309
	27.93	2528	36622
	27.94	2580	38502
	27.95	2743	41172
	27.96	2764	44373
	27.97	2827	47931
	27.98	3040	52407
	27.99	3253	56638
	28	3496	62758
	28.01	3629	69259
	28.02	3908	78185
	28.03	4119	88587
	28.04	4459	99836
	28.05	4761	114963
	28.06	5160	131904
	28.07	5727	152057
	28.08	6308	176792
	28.09	6918	207502
	28.1	7493	246078
	28.11	8312	299380
	28.12	9062	372343
	28.13	9956	471658
	28.14	10799	603115
	28.15	11543	770147
	28.16	12008	961448
	28.17	12183	1147490
	28.18	11849	1288250
	28.19	11509	1366770
	28.2	10650	1392400
	28.21	10087	1382840
	28.22	9505	1340060
	28.23	9174	1271720
	28.24	8422	1204620
	28.25	7788	1157710
	28.26	6789	1127070
	28.27	6217	1087180
	28.28	5505	1016140
	28.29	4905	901355
	28.3	4476	755683
	28.31	4056	601257
	28.32	3689	464678
	28.33	3423	358887
	28.34	3230	280954
	28.35	3103	224638
	28.36	2893	182840
	28.37	2746	153271
	28.38	2689	129877
	28.39	2588	111684
	28.4	2403	97398
	28.41	2434	85505
	28.42	2362	75894
	28.43	2302	68228
	28.44	2261	61396
	28.45	2174	55722
	28.46	2161	50876
	28.47	2094	46970
	28.48	2043	43525
	28.49	2021	40383
	28.5	2071	37591
	28.51	2009	35297
	28.52	1978	33306
	28.53	1975	31650
	28.54	1932	29821
	28.55	1833	28433
	28.56	1825	27076
	28.57	1815	26162
	28.58	1827	24932
	28.59	1800	24089
	28.6	1777	22989
	28.61	1710	22028
	28.62	1782	21123
	28.63	1707	20638
	28.64	1755	20075
	28.65	1732	19344
	28.66	1719	18572
	28.67	1732	18192
	28.68	1775	17579
	28.69	1732	17026
	28.7	1638	16803
	28.71	1716	16062
	28.72	1636	15688
	28.73	1673	15371
	28.74	1642	14904
	28.75	1656	14498
	28.76	1660	14034
	28.77	1607	14073
	28.78	1698	13707
	28.79	1593	13444
	28.8	1550	13015
	28.81	1588	12776
	28.82	1556	12668
	28.83	1567	12487
	28.84	1594	12323
	28.85	1562	12102
	28.86	1685	12016
	28.87	1607	11679
	28.88	1589	11603
	28.89	1585	11259
	28.9	1642	11235
	28.91	1573	10994
	28.92	1597	10917
	28.93	1586	10696
	28.94	1600	10365
	28.95	1548	10385
	28.96	1600	10498
	28.97	1508	10220
	28.98	1532	10106
	28.99	1557	9974
	29	1556	9862
	29.01	1522	9654
	29.02	1492	9344
	29.03	1512	9438
	29.04	1574	9434
	29.05	1564	9282
	29.06	1479	9229
	29.07	1516	9173
	29.08	1543	8992
	29.09	1488	9003
	29.1	1593	8788
	29.11	1515	8828
	29.12	1518	8697
	29.13	1533	8767
	29.14	1480	8749
	29.15	1505	8577
	29.16	1510	8515
	29.17	1501	8500
	29.18	1498	8351
	29.19	1492	8512
	29.2	1534	8182
	29.21	1508	8402
	29.22	1470	8082
	29.23	1486	7874
	29.24	1510	7671
	29.25	1509	7793
	29.26	1493	7722
	29.27	1481	7599
	29.28	1473	7515
	29.29	1475	7412
	29.3	1499	7455
	29.31	1470	7427
	29.32	1459	7226
	29.33	1428	7329
	29.34	1506	7134
	29.35	1497	7105
	29.36	1492	7079
	29.37	1498	6934
	29.38	1499	6817
	29.39	1458	6839
	29.4	1435	6867
	29.41	1483	6874
	29.42	1443	6743
	29.43	1504	6752
	29.44	1490	6539
	29.45	1498	6445
	29.46	1476	6507
	29.47	1470	6583
	29.48	1477	6554
	29.49	1457	6387
	29.5	1486	6376
	29.51	1476	6468
	29.52	1486	6267
	29.53	1517	6348
	29.54	1496	6218
	29.55	1446	6112
	29.56	1420	6106
	29.57	1411	6138
	29.58	1452	6059
	29.59	1455	6006
	29.6	1498	6077
	29.61	1452	5978
	29.62	1452	5971
	29.63	1397	5911
	29.64	1443	5889
	29.65	1461	5825
	29.66	1471	5904
	29.67	1494	5831
	29.68	1459	5755
	29.69	1552	5851
	29.7	1487	5807
	29.71	1452	5661
	29.72	1485	5708
	29.73	1354	5642
	29.74	1474	5633
	29.75	1529	5619
	29.76	1469	5598
	29.77	1476	5555
	29.78	1487	5605
	29.79	1529	5440
	29.8	1478	5491
	29.81	1467	5495
	29.82	1483	5422
	29.83	1462	5431
	29.84	1493	5362
	29.85	1514	5311
	29.86	1471	5394
	29.87	1528	5348
	29.88	1548	5259
	29.89	1551	5311
	29.9	1516	5191
	29.91	1573	5283
	29.92	1635	5215
	29.93	1620	5277
	29.94	1615	5271
	29.95	1589	5153
	29.96	1626	5229
	29.97	1652	5247
[truncated: 1,505 more rows]

## Sheet: Figure 3e
			Raw FACsPbI3	NH3-FACsPbI3
Figure 3e		2θ	intensity	intensity
		13.5	0.05637	0.0125
		13.51	0.05674	0.01402
		13.52	0.0613	0.01426
		13.53	0.0625	0.0145
		13.54	0.0613	0.01418
		13.55	0.06586	0.01371
		13.56	0.06676	0.0135
		13.57	0.07423	0.0134
		13.58	0.07991	0.01361
		13.59	0.08021	0.01353
		13.6	0.07991	0.01374
		13.61	0.08702	0.01367
		13.62	0.08709	0.01401
		13.63	0.09569	0.01456
		13.64	0.10002	0.01476
		13.65	0.09972	0.01514
		13.66	0.11094	0.01579
		13.67	0.10914	0.01625
		13.68	0.11639	0.0169
		13.69	0.12821	0.01745
		13.7	0.13434	0.01795
		13.71	0.13665	0.01899
		13.72	0.1463	0.01964
		13.73	0.16028	0.02064
		13.74	0.16536	0.02176
		13.75	0.17837	0.02323
		13.76	0.18674	0.02449
		13.77	0.1996	0.02634
		13.78	0.21515	0.0283
		13.79	0.22823	0.03068
		13.8	0.24101	0.03335
		13.81	0.26531	0.03658
		13.82	0.28631	0.04053
		13.83	0.31405	0.04514
		13.84	0.32466	0.05094
		13.85	0.36922	0.05856
		13.86	0.3897	0.06782
		13.87	0.42154	0.08069
		13.88	0.46513	0.09754
		13.89	0.49593	0.12149
		13.9	0.53996	0.15468
		13.91	0.58421	0.20027
		13.92	0.62966	0.26611
		13.93	0.69238	0.3602
		13.94	0.7468	0.48809
		13.95	0.81438	0.65069
		13.96	0.87344	0.81842
		13.97	0.94139	0.93769
		13.98	0.97062	0.99191
		13.99	1	1
		14	0.99335	0.98053
		14.01	0.95126	0.92729
		14.02	0.87441	0.83865
		14.03	0.77402	0.71386
		14.04	0.67609	0.56413
		14.05	0.58085	0.41449
		14.06	0.48778	0.29397
		14.07	0.41295	0.20872
		14.08	0.34103	0.15359
		14.09	0.30007	0.11715
		14.1	0.25492	0.09317
		14.11	0.21941	0.07645
		14.12	0.19324	0.06436
		14.13	0.17097	0.05466
		14.14	0.1531	0.04788
		14.15	0.14241	0.04201
		14.16	0.13164	0.03724
		14.17	0.12043	0.03334
		14.18	0.10802	0.03004
		14.19	0.0992	0.02737
		14.2	0.09247	0.02498
		14.21	0.08634	0.02281
		14.22	0.0844	0.02105
		14.23	0.07281	0.01967
		14.24	0.07012	0.01832
		14.25	0.0699	0.01719
		14.26	0.06653	0.01624
		14.27	0.05734	0.01525
		14.28	0.05764	0.01427
		14.29	0.0536	0.01367
		14.3	0.05345	0.01319
		14.31	0.04911	0.01256
		14.32	0.04829	0.01201
		14.33	0.04687	0.01152
		14.34	0.04837	0.01083
		14.35	0.04463	0.0105
		14.36	0.04448	0.01017
		14.37	0.03842	0.00992
		14.38	0.03999	0.00947
		14.39	0.03506	0.00915
		14.4	0.03633	0.00881
		14.41	0.03678	0.00867
		14.42	0.03237	0.00839
		14.43	0.03566	0.00814
		14.44	0.03289	0.00807
		14.45	0.03237	0.0077
		14.46	0.03222	0.00747
		14.47	0.03357	0.00732
		14.48	0.02945	0.00722
		14.49	0.03117	0.00706
		14.5	0.02871	0.00679

## Sheet: Figure 3f
Figure 3f		Wavelength(nm)	Raw FACsPbI3	NH3-FACsPbI3	Wavelength(nm)	Raw FACsPbI3	NH3-FACsPbI3
		500.191	0.91	2.61	500.191	0.0186	0.02216
		500.968	0.91	2.59	500.968	0.01865	0.02279
		501.745	0.91	2.6	501.745	0.01837	0.02225
		502.522	0.91	2.64	502.522	0.01828	0.02297
		503.299	0.91	2.59	503.299	0.01801	0.02358
		504.076	0.91	2.64	504.076	0.01749	0.02282
		504.853	0.9	2.62	504.853	0.01711	0.02249
		505.63	0.9	2.62	505.63	0.01666	0.02246
		506.407	0.9	2.6	506.407	0.01628	0.02225
		507.183	0.9	2.62	507.183	0.01599	0.02158
		507.96	0.9	2.6	507.96	0.01597	0.02188
		508.737	0.9	2.59	508.737	0.01604	0.02337
		509.513	0.9	2.59	509.513	0.01596	0.02331
		510.289	0.9	2.58	510.289	0.01618	0.02446
		511.066	0.9	2.6	511.066	0.01597	0.02455
		511.842	0.9	2.57	511.842	0.01576	0.02488
		512.618	0.9	2.61	512.618	0.01543	0.02349
		513.394	0.89	2.58	513.394	0.01545	0.02358
		514.17	0.89	2.59	514.17	0.01525	0.02288
		514.946	0.89	2.58	514.946	0.01549	0.02394
		515.722	0.89	2.57	515.722	0.01556	0.02404
		516.497	0.89	2.57	516.497	0.01569	0.02494
		517.273	0.89	2.59	517.273	0.01562	0.02494
		518.049	0.89	2.59	518.049	0.01535	0.02479
		518.824	0.89	2.59	518.824	0.01519	0.02397
		519.6	0.89	2.57	519.6	0.01502	0.02337
		520.375	0.89	2.58	520.375	0.01462	0.02216
		521.15	0.88	2.58	521.15	0.01462	0.02216
		521.925	0.88	2.55	521.925	0.01465	0.02164
		522.701	0.88	2.53	522.701	0.01474	0.02188
		523.476	0.88	2.54	523.476	0.01487	0.0227
		524.251	0.88	2.52	524.251	0.01497	0.02249
		525.026	0.88	2.54	525.026	0.0149	0.02216
		525.8	0.88	2.51	525.8	0.01507	0.02252
		526.575	0.88	2.51	526.575	0.01497	0.02206
		527.35	0.87	2.51	527.35	0.01552	0.02334
		528.124	0.87	2.49	528.124	0.01561	0.02407
		528.899	0.87	2.5	528.899	0.01583	0.02449
		529.673	0.88	2.5	529.673	0.0158	0.02413
		530.448	0.87	2.46	530.448	0.01594	0.02461
		531.222	0.87	2.46	531.222	0.01567	0.02291
		531.996	0.87	2.47	531.996	0.01574	0.02216
		532.77	0.87	2.44	532.77	0.01551	0.02161
		533.544	0.86	2.44	533.544	0.01543	0.02119
		534.318	0.87	2.41	534.318	0.0154	0.0207
		535.092	0.86	2.42	535.092	0.01553	0.02082
		535.866	0.86	2.41	535.866	0.01566	0.02143
		536.64	0.86	2.4	536.64	0.01597	0.02179
		537.413	0.86	2.39	537.413	0.01626	0.02249
		538.187	0.86	2.38	538.187	0.01655	0.02252
		538.961	0.86	2.38	538.961	0.01638	0.02213
		539.734	0.86	2.36	539.734	0.01645	0.02152
		540.507	0.85	2.33	540.507	0.01685	0.02194
		541.281	0.85	2.33	541.281	0.01697	0.022
		542.054	0.85	2.31	542.054	0.01709	0.02249
		542.827	0.85	2.29	542.827	0.01735	0.02282
		543.6	0.85	2.29	543.6	0.0175	0.02349
		544.373	0.85	2.27	544.373	0.01719	0.02282
		545.146	0.85	2.27	545.146	0.01722	0.02219
		545.919	0.84	2.25	545.919	0.01751	0.02307
		546.691	0.85	2.23	546.691	0.01749	0.0224
		547.464	0.84	2.22	547.464	0.01762	0.02179
		548.237	0.84	2.21	548.237	0.01815	0.02225
		549.009	0.84	2.18	549.009	0.01863	0.02373
		549.782	0.84	2.17	549.782	0.01831	0.02152
		550.554	0.84	2.16	550.554	0.01873	0.02231
		551.326	0.84	2.16	551.326	0.01905	0.023
		552.098	0.84	2.14	552.098	0.01885	0.02307
		552.871	0.83	2.12	552.871	0.01877	0.02258
		553.643	0.83	2.12	553.643	0.01906	0.02331
		554.415	0.83	2.09	554.415	0.01913	0.02337
		555.187	0.83	2.1	555.187	0.01921	0.02322
		555.958	0.83	2.07	555.958	0.0197	0.02364
		556.73	0.83	2.06	556.73	0.02	0.02407
		557.502	0.83	2.05	557.502	0.02012	0.02425
		558.273	0.82	2.02	558.273	0.02027	0.02419
		559.045	0.82	2.01	559.045	0.02041	0.02425
		559.816	0.82	2.02	559.816	0.02018	0.0237
		560.588	0.82	1.98	560.588	0.01995	0.0224
		561.359	0.82	1.98	561.359	0.02005	0.02219
		562.13	0.82	1.97	562.13	0.02015	0.02234
		562.901	0.82	1.95	562.901	0.02014	0.02191
		563.672	0.82	1.94	563.672	0.02069	0.02313
		564.443	0.81	1.92	564.443	0.02102	0.02391
		565.214	0.81	1.91	565.214	0.02145	0.0251
		565.985	0.81	1.9	565.985	0.02183	0.02573
		566.756	0.81	1.89	566.756	0.02206	0.02637
		567.526	0.81	1.88	567.526	0.022	0.02498
		568.297	0.81	1.86	568.297	0.02219	0.02519
		569.067	0.81	1.86	569.067	0.02213	0.02449
		569.838	0.8	1.84	569.838	0.02204	0.02379
		570.608	0.8	1.83	570.608	0.02206	0.02343
		571.378	0.8	1.81	571.378	0.02219	0.02431
		572.148	0.8	1.8	572.148	0.02233	0.02394
		572.919	0.8	1.79	572.919	0.02243	0.024
		573.689	0.8	1.79	573.689	0.02247	0.02397
		574.459	0.79	1.76	574.459	0.02281	0.02434
		575.228	0.8	1.76	575.228	0.02297	0.02461
		575.998	0.79	1.74	575.998	0.02285	0.02382
		576.768	0.79	1.73	576.768	0.02308	0.02397
		577.538	0.79	1.72	577.538	0.02328	0.0244
		578.307	0.79	1.71	578.307	0.02342	0.02452
		579.077	0.79	1.7	579.077	0.02329	0.02364
		579.846	0.78	1.68	579.846	0.02358	0.0244
		580.615	0.79	1.68	580.615	0.02381	0.02455
		581.385	0.78	1.66	581.385	0.02351	0.023
		582.154	0.78	1.65	582.154	0.02354	0.02231
		582.923	0.78	1.64	582.923	0.02391	0.02231
		583.692	0.78	1.63	583.692	0.024	0.02209
		584.461	0.78	1.62	584.461	0.02379	0.02158
		585.23	0.77	1.61	585.23	0.02412	0.02267
		585.998	0.77	1.6	585.998	0.0241	0.02276
		586.767	0.77	1.58	586.767	0.024	0.02216
		587.536	0.77	1.58	587.536	0.0241	0.02237
		588.304	0.77	1.56	588.304	0.02429	0.02206
		589.073	0.77	1.56	589.073	0.02444	0.02216
		589.841	0.77	1.55	589.841	0.02462	0.02206
		590.609	0.76	1.54	590.609	0.02464	0.02225
		591.378	0.76	1.53	591.378	0.02462	0.02143
		592.146	0.76	1.52	592.146	0.02486	0.02194
		592.914	0.76	1.5	592.914	0.02516	0.02219
		593.682	0.76	1.5	593.682	0.02532	0.02288
		594.45	0.76	1.49	594.45	0.0257	0.02404
		595.218	0.76	1.48	595.218	0.02586	0.02464
		595.985	0.76	1.47	595.985	0.02611	0.02464
		596.753	0.75	1.46	596.753	0.02593	0.02388
		597.521	0.75	1.46	597.521	0.02615	0.02394
		598.288	0.75	1.45	598.288	0.02613	0.02279
		599.056	0.75	1.43	599.056	0.02637	0.02264
		599.823	0.75	1.43	599.823	0.02645	0.02279
		600.59	0.74	1.42	600.59	0.02708	0.02373
		601.358	0.75	1.41	601.358	0.02725	0.02467
		602.125	0.75	1.4	602.125	0.02768	0.02601
		602.892	0.74	1.4	602.892	0.02807	0.02764
		603.659	0.74	1.38	603.659	0.02821	0.02764
		604.426	0.74	1.38	604.426	0.02822	0.02752
		605.192	0.74	1.37	605.192	0.02807	0.02604
		605.959	0.74	1.36	605.959	0.02829	0.02667
		606.726	0.73	1.35	606.726	0.02866	0.0274
		607.492	0.74	1.35	607.492	0.02895	0.02813
		608.259	0.73	1.34	608.259	0.02912	0.02801
		609.025	0.73	1.33	609.025	0.02949	0.02831
		609.792	0.73	1.32	609.792	0.02946	0.02737
		610.558	0.73	1.32	610.558	0.02902	0.02494
		611.324	0.73	1.31	611.324	0.02888	0.02391
		612.09	0.73	1.3	612.09	0.02869	0.02334
		612.856	0.73	1.29	612.856	0.02892	0.02431
		613.622	0.72	1.29	613.622	0.03276	0.0392
		614.388	0.72	1.28	614.388	0.03294	0.03956
		615.154	0.72	1.27	615.154	0.03312	0.03995
		615.92	0.72	1.27	615.92	0.03326	0.04001
		616.685	0.72	1.26	616.685	0.03317	0.03953
		617.451	0.72	1.25	617.451	0.02954	0.02461
		618.216	0.71	1.24	618.216	0.02964	0.0251
		618.982	0.72	1.23	618.982	0.02967	0.02467
		619.747	0.71	1.23	619.747	0.02969	0.02431
		620.512	0.71	1.22	620.512	0.02973	0.02361
		621.278	0.71	1.22	621.278	0.02975	0.02322
		622.043	0.71	1.21	622.043	0.03003	0.02319
		622.808	0.71	1.2	622.808	0.03034	0.02443
		623.573	0.71	1.2	623.573	0.03054	0.02491
		624.337	0.7	1.19	624.337	0.03054	0.02525
		625.102	0.7	1.18	625.102	0.03066	0.02519
		625.867	0.7	1.18	625.867	0.03048	0.02404
		626.632	0.7	1.17	626.632	0.03042	0.02288
		627.396	0.7	1.16	627.396	0.03045	0.02264
		628.161	0.7	1.16	628.161	0.03061	0.02231
		628.925	0.7	1.15	628.925	0.03064	0.02228
		629.689	0.7	1.15	629.689	0.03078	0.02288
		630.453	0.7	1.14	630.453	0.03101	0.02267
		631.218	0.69	1.14	631.218	0.03133	0.02303
		631.982	0.69	1.13	631.982	0.03159	0.02334
		632.746	0.69	1.13	632.746	0.0319	0.0234
		633.51	0.69	1.12	633.51	0.03216	0.02428
		634.273	0.69	1.11	634.273	0.0325	0.02676
		635.037	0.69	1.11	635.037	0.03292	0.02764
		635.801	0.68	1.1	635.801	0.03309	0.0281
		636.564	0.68	1.1	636.564	0.03321	0.0287
		637.328	0.68	1.09	637.328	0.03343	0.02831
		638.091	0.68	1.09	638.091	0.03337	0.02637
		638.855	0.68	1.08	638.855	0.03321	0.0257
		639.618	0.68	1.08	639.618	0.03331	0.0251
		640.381	0.68	1.07	640.381	0.0333	0.0244
		641.144	0.68	1.07	641.144	0.03354	0.02473
		641.907	0.68	1.06	641.907	0.03367	0.02549
		642.67	0.67	1.06	642.67	0.03378	0.02573
		643.433	0.67	1.05	643.433	0.03397	0.02567
		644.196	0.67	1.05	644.196	0.03417	0.02628
		644.959	0.67	1.04	644.959	0.03389	0.02516
		645.721	0.67	1.04	645.721	0.03399	0.02476
		646.484	0.67	1.03	646.484	0.03411	0.02449
		647.246	0.67	1.03	647.246	0.034	0.02416
		648.009	0.67	1.02	648.009	0.03409	0.02382
		648.771	0.67	1.01	648.771	0.03425	0.02422
		649.533	0.66	1.01	649.533	0.03437	0.02428
		650.295	0.66	1.01	650.295	0.03443	0.02407
		651.057	0.66	1	651.057	0.03489	0.02543
		651.819	0.66	1	651.819	0.03483	0.02467
		652.581	0.66	0.99	652.581	0.03505	0.02513
		653.343	0.66	0.99	653.343	0.03532	0.02622
		654.105	0.66	0.98	654.105	0.03527	0.02555
		654.867	0.66	0.98	654.867	0.03517	0.02516
		655.628	0.65	0.98	655.628	0.03531	0.02592
		656.39	0.65	0.98	656.39	0.03532	0.02567
		657.151	0.65	0.97	657.151	0.03507	0.02449
		657.913	0.65	0.97	657.913	0.03524	0.02485
		658.674	0.65	0.96	658.674	0.03538	0.02485
		659.435	0.65	0.96	659.435	0.03557	0.0251
		660.196	0.65	0.95	660.196	0.03561	0.02516
		660.957	0.65	0.95	660.957	0.03595	0.02537
		661.718	0.65	0.95	661.718	0.03631	0.02613
		662.479	0.64	0.94	662.479	0.0361	0.02531
		663.24	0.64	0.94	663.24	0.03598	0.02458
		664.001	0.64	0.93	664.001	0.03609	0.02464
		664.761	0.64	0.93	664.761	0.03576	0.02349
		665.522	0.64	0.93	665.522	0.03548	0.02319
		666.282	0.64	0.92	666.282	0.03594	0.02437
		667.043	0.64	0.92	667.043	0.03621	0.02519
		667.803	0.64	0.92	667.803	0.03653	0.02604
		668.563	0.63	0.91	668.563	0.03686	0.02786
		669.324	0.63	0.91	669.324	0.03693	0.02801
		670.084	0.64	0.91	670.084	0.03691	0.02807
		670.844	0.63	0.9	670.844	0.03687	0.02804
		671.604	0.63	0.9	671.604	0.03697	0.02786
		672.363	0.63	0.9	672.363	0.03687	0.02643
		673.123	0.63	0.89	673.123	0.0371	0.02652
		673.883	0.63	0.89	673.883	0.03713	0.02616
		674.642	0.63	0.89	674.642	0.03725	0.02607
		675.402	0.63	0.88	675.402	0.0371	0.02601
		676.161	0.63	0.88	676.161	0.0372	0.02625
		676.921	0.62	0.88	676.921	0.03736	0.02692
		677.68	0.62	0.88	677.68	0.03741	0.02673
		678.439	0.62	0.87	678.439	0.03757	0.02752
		679.198	0.62	0.87	679.198	0.03753	0.02764
		679.957	0.62	0.87	679.957	0.03748	0.02707
		680.716	0.62	0.87	680.716	0.03731	0.02631
		681.475	0.62	0.86	681.475	0.03721	0.0264
		682.234	0.62	0.86	682.234	0.03696	0.02534
		682.993	0.61	0.86	682.993	0.03739	0.02655
		683.752	0.61	0.85	683.752	0.03789	0.0287
		684.51	0.62	0.85	684.51	0.03794	0.02895
		685.269	0.61	0.85	685.269	0.03785	0.02861
		686.027	0.61	0.84	686.027	0.03813	0.02913
		686.785	0.61	0.84	686.785	0.03839	0.02895
		687.544	0.61	0.84	687.544	0.03797	0.02786
		688.302	0.61	0.84	688.302	0.03787	0.02722
		689.06	0.61	0.83	689.06	0.03807	0.0278
		689.818	0.61	0.83	689.818	0.03797	0.0277
		690.576	0.61	0.83	690.576	0.03744	0.02613
		691.334	0.61	0.83	691.334	0.0375	0.02619
		692.091	0.6	0.82	692.091	0.0378	0.02767
		692.849	0.6	0.82	692.849	0.03804	0.02755
		693.607	0.6	0.82	693.607	0.03829	0.02767
		694.364	0.6	0.82	694.364	0.03845	0.02749
		695.122	0.6	0.82	695.122	0.03885	0.02746
		695.879	0.6	0.81	695.879	0.0389	0.02682
		696.636	0.6	0.81	696.636	0.0389	0.02649
		697.393	0.6	0.81	697.393	0.03859	0.02631
		698.151	0.6	0.81	698.151	0.03867	0.02725
		698.908	0.6	0.8	698.908	0.03884	0.0288
		699.665	0.59	0.8	699.665	0.03894	0.02928
		700.421	0.59	0.8	700.421	0.03911	0.02977
		701.178	0.59	0.8	701.178	0.03963	0.03049
		701.935	0.59	0.79	701.935	0.03949	0.02946
		702.692	0.59	0.79	702.692	0.03892	0.02737
		703.448	0.59	0.79	703.448	0.03897	0.02725
		704.205	0.59	0.79	704.205	0.03859	0.02643
		704.961	0.59	0.79	704.961	0.0386	0.02643
		705.717	0.59	0.78	705.717	0.03884	0.02713
		706.474	0.59	0.78	706.474	0.03913	0.02764
		707.23	0.59	0.78	707.23	0.039	0.02707
		707.986	0.59	0.78	707.986	0.03925	0.02804
		708.742	0.59	0.78	708.742	0.03912	0.02728
		709.498	0.59	0.78	709.498	0.03922	0.02786
		710.254	0.58	0.77	710.254	0.03941	0.02886
		711.009	0.58	0.77	711.009	0.03964	0.0294
		711.765	0.58	0.77	711.765	0.03998	0.02949
		712.521	0.58	0.77	712.521	0.04016	0.02998
		713.276	0.58	0.77	713.276	0.0404	0.02977
		714.032	0.58	0.76	714.032	0.04056	0.0298
		714.787	0.58	0.76	714.787	0.04065	0.02931
		715.542	0.58	0.76	715.542	0.04064	0.02919
		716.297	0.58	0.76	716.297	0.04088	0.02995
		717.052	0.58	0.76	717.052	0.04105	0.03086
		717.807	0.58	0.75	717.807	0.0413	0.03086
		718.562	0.58	0.75	718.562	0.04129	0.0314
		719.317	0.57	0.75	719.317	0.04151	0.03171
		720.072	0.57	0.75	720.072	0.04172	0.03149
		720.827	0.57	0.75	720.827	0.0419	0.0311
		721.581	0.57	0.75	721.581	0.04197	0.03046
		722.336	0.57	0.74	722.336	0.0426	0.0318
		723.09	0.57	0.74	723.09	0.04309	0.03262
		723.845	0.57	0.74	723.845	0.04337	0.03265
		724.599	0.57	0.74	724.599	0.04378	0.03304
		725.353	0.57	0.73	725.353	0.0443	0.03471
		726.107	0.57	0.73	726.107	0.04462	0.03462
		726.861	0.57	0.73	726.861	0.04493	0.03498
		727.615	0.57	0.73	727.615	0.04543	0.03601
		728.369	0.57	0.73	728.369	0.04573	0.03625
		729.123	0.56	0.73	729.123	0.04609	0.03571
		729.877	0.56	0.73	729.877	0.04669	0.03625
		730.63	0.56	0.72	730.63	0.04717	0.03668
		731.384	0.56	0.72	731.384	0.04757	0.03722
		732.137	0.56	0.72	732.137	0.04814	0.03798
		732.891	0.56	0.72	732.891	0.04878	0.03907
		733.644	0.56	0.72	733.644	0.04942	0.03977
		734.397	0.56	0.71	734.397	0.05011	0.04098
		735.151	0.56	0.71	735.151	0.05069	0.04174
		735.904	0.56	0.71	735.904	0.05156	0.0428
		736.657	0.56	0.71	736.657	0.05255	0.04453
		737.41	0.56	0.71	737.41	0.05325	0.04462
		738.162	0.56	0.71	738.162	0.05385	0.04438
		738.915	0.56	0.7	738.915	0.055	0.04499
		739.668	0.56	0.7	739.668	0.05603	0.04553
		740.42	0.56	0.7	740.42	0.05704	0.04547
		741.173	0.55	0.7	741.173	0.05831	0.04714
		741.925	0.55	0.7	741.925	0.05983	0.04896
		742.678	0.56	0.7	742.678	0.06132	0.05072
		743.43	0.55	0.69	743.43	0.06278	0.05214
		744.182	0.55	0.69	744.182	0.06431	0.0536
		744.934	0.55	0.69	744.934	0.06604	0.0549
		745.686	0.55	0.69	745.686	0.06796	0.05693
		746.438	0.55	0.69	746.438	0.06974	0.059
		747.19	0.55	0.69	747.19	0.0715	0.0603
		747.942	0.55	0.68	747.942	0.07333	0.062
		748.694	0.55	0.68	748.694	0.07481	0.06409
		749.445	0.55	0.68	749.445	0.07697	0.06658
		750.197	0.55	0.68	750.197	0.07894	0.068
		750.948	0.55	0.68	750.948	0.08129	0.07034
		751.699	0.55	0.68	751.699	0.0835	0.07291
		752.451	0.55	0.68	752.451	0.08644	0.07528
		753.202	0.55	0.68	753.202	0.08921	0.07792
		753.953	0.55	0.67	753.953	0.09261	0.08143
		754.704	0.54	0.67	754.704	0.09599	0.08583
		755.455	0.54	0.67	755.455	0.0997	0.08935
		756.206	0.54	0.67	756.206	0.10349	0.0935
		756.957	0.54	0.67	756.957	0.10699	0.09623
		757.707	0.54	0.67	757.707	0.1109	0.10008
		758.458	0.54	0.66	758.458	0.11488	0.10366
		759.209	0.54	0.66	759.209	0.11934	0.10878
		759.959	0.54	0.66	759.959	0.12395	0.11406
		760.71	0.54	0.66	760.71	0.12895	0.11858
		761.46	0.54	0.66	761.46	0.1339	0.12391
		762.21	0.54	0.65	762.21	0.13948	0.12943
		762.96	0.54	0.65	762.96	0.14481	0.13498
		763.71	0.54	0.65	763.71	0.1506	0.1415
		764.46	0.54	0.65	764.46	0.15647	0.1492
		765.21	0.54	0.65	765.21	0.16281	0.1556
		765.96	0.53	0.65	765.96	0.16866	0.16215
		766.71	0.53	0.64	766.71	0.17631	0.17058
		767.459	0.53	0.64	767.459	0.18312	0.17682
		768.209	0.53	0.64	768.209	0.1907	0.18398
		768.958	0.53	0.64	768.958	0.19835	0.1915
		769.708	0.53	0.64	769.708	0.20708	0.20014
		770.457	0.53	0.63	770.457	0.21462	0.20757
		771.206	0.53	0.63	771.206	0.22391	0.21703
		771.955	0.53	0.63	771.955	0.23337	0.22643
		772.705	0.53	0.63	772.705	0.24365	0.23649
		773.454	0.52	0.63	773.454	0.25384	0.24902
		774.202	0.52	0.62	774.202	0.26478	0.26142
		774.951	0.52	0.62	774.951	0.27562	0.27239
		775.7	0.52	0.62	775.7	0.28734	0.28531
		776.449	0.52	0.61	776.449	0.2991	0.29898
		777.197	0.52	0.61	777.197	0.3112	0.31108
		777.946	0.52	0.6	777.946	0.32384	0.32491
		778.694	0.51	0.6	778.694	0.33747	0.34165
		779.442	0.51	0.6	779.442	0.35037	0.3572
		780.191	0.51	0.59	780.191	0.36457	0.37309
		780.939	0.51	0.59	780.939	0.37994	0.3904
		781.687	0.51	0.58	781.687	0.39624	0.40859
		782.435	0.5	0.58	782.435	0.41299	0.42688
		783.183	0.5	0.57	783.183	0.43008	0.44552
		783.931	0.5	0.56	783.931	0.44746	0.46535
		784.679	0.49	0.56	784.679	0.46485	0.48573
		785.426	0.49	0.55	785.426	0.48233	0.50592
		786.174	0.48	0.54	786.174	0.50062	0.52584
		786.921	0.48	0.54	786.921	0.52023	0.54877
		787.669	0.48	0.53	787.669	0.54046	0.57339
		788.416	0.47	0.52	788.416	0.56088	0.59491
		789.163	0.47	0.51	789.163	0.58181	0.61708
		789.91	0.46	0.5	789.91	0.60216	0.64137
		790.658	0.45	0.49	790.658	0.62275	0.66474
		791.405	0.45	0.48	791.405	0.64347	0.68788
		792.152	0.44	0.47	792.152	0.66575	0.71608
		792.898	0.43	0.46	792.898	0.68796	0.74264
		793.645	0.43	0.45	793.645	0.70973	0.76711
		794.392	0.42	0.43	794.392	0.73275	0.79115
		795.138	0.41	0.42	795.138	0.75462	0.81432
		795.885	0.4	0.41	795.885	0.77492	0.83545
		796.631	0.39	0.39	796.631	0.79545	0.85589
		797.378	0.38	0.38	797.378	0.81669	0.87887
		798.124	0.37	0.37	798.124	0.83527	0.89964
		798.87	0.36	0.36	798.87	0.85341	0.91768
		799.616	0.35	0.34	799.616	0.87187	0.93248
		800.362	0.34	0.33	800.362	0.88911	0.94958
		801.108	0.33	0.32	801.108	0.90566	0.9611
		801.854	0.32	0.31	801.854	0.92104	0.97047
		802.6	0.31	0.3	802.6	0.93626	0.98047
		803.346	0.3	0.28	803.346	0.94925	0.98942
		804.091	0.29	0.27	804.091	0.9612	0.995
		804.837	0.28	0.26	804.837	0.96981	0.99682
		805.582	0.27	0.25	805.582	0.97874	1
		806.328	0.27	0.24	806.328	0.98498	0.99955
		807.073	0.26	0.23	807.073	0.99092	0.99754
		807.818	0.24	0.22	807.818	0.99431	0.99106
		808.563	0.24	0.21	808.563	0.99801	0.9842
		809.308	0.23	0.2	809.308	0.99899	0.97547
		810.053	0.22	0.2	810.053	1	0.96859
		810.798	0.21	0.19	810.798	0.99836	0.95509
		811.543	0.2	0.18	811.543	0.99589	0.94239
		812.287	0.2	0.17	812.287	0.99385	0.92993
		813.032	0.19	0.17	813.032	0.99023	0.91525
		813.777	0.18	0.16	813.777	0.98449	0.89485
		814.521	0.18	0.16	814.521	0.97732	0.87878
		815.265	0.17	0.15	815.265	0.97056	0.86089
		816.01	0.17	0.15	816.01	0.96097	0.84455
		816.754	0.16	0.14	816.754	0.95128	0.82469
		817.498	0.16	0.14	817.498	0.94244	0.80649
		818.242	0.15	0.13	818.242	0.93365	0.78824
		818.986	0.15	0.13	818.986	0.92433	0.77065
		819.73	0.15	0.13	819.73	0.91245	0.74931
		820.474	0.14	0.12	820.474	0.90151	0.73102
		821.217	0.14	0.12	821.217	0.88925	0.71195
		821.961	0.13	0.12	821.961	0.8766	0.69021
		822.705	0.13	0.11	822.705	0.86303	0.66875
		823.448	0.13	0.11	823.448	0.85049	0.65061
		824.191	0.13	0.11	824.191	0.83662	0.63206
		824.935	0.12	0.11	824.935	0.8228	0.61335
		825.678	0.12	0.11	825.678	0.80867	0.59686
		826.421	0.12	0.11	826.421	0.79456	0.58109
		827.164	0.12	0.1	827.164	0.78044	0.56532
		827.907	0.12	0.1	827.907	0.76558	0.55107
		828.65	0.12	0.1	828.65	0.74932	0.53555
		829.393	0.11	0.1	829.393	0.7325	0.51966
		830.135	0.11	0.1	830.135	0.71544	0.50571
		830.878	0.11	0.1	830.878	0.69737	0.48943
		831.62	0.11	0.1	831.62	0.67884	0.4703
		832.363	0.11	0.1	832.363	0.65984	0.45407
		833.105	0.11	0.1	833.105	0.64137	0.4391
		833.848	0.11	0.1	833.848	0.62199	0.42103
		834.59	0.1	0.09	834.59	0.60355	0.40641
		835.332	0.1	0.1	835.332	0.58602	0.39471
		836.074	0.1	0.1	836.074	0.56785	0.38127
		836.816	0.1	0.09	836.816	0.54913	0.3676
		837.558	0.1	0.1	837.558	0.53025	0.3559
		838.3	0.1	0.09	838.3	0.51211	0.34386
		839.041	0.1	0.09	839.041	0.49269	0.3314
		839.783	0.1	0.09	839.783	0.47484	0.31894
		840.524	0.1	0.09	840.524	0.45767	0.30926
		841.266	0.1	0.09	841.266	0.43984	0.29789
		842.007	0.1	0.09	842.007	0.42191	0.28604
		842.749	0.1	0.09	842.749	0.40485	0.27412
		843.49	0.1	0.09	843.49	0.38805	0.26472
		844.231	0.1	0.09	844.231	0.37144	0.2552
		844.972	0.1	0.09	844.972	0.3561	0.24513
		845.713	0.1	0.09	845.713	0.34034	0.2344
		846.454	0.1	0.1	846.454	0.32534	0.2254
		847.194	0.1	0.09	847.194	0.31023	0.21612
		847.935	0.1	0.1	847.935	0.29519	0.20547
		848.676	0.1	0.09	848.676	0.28151	0.19674
		849.416	0.1	0.1	849.416	0.26902	0.18925
		850.157	0.1	0.09	850.157	0.25677	0.18091
		850.897	0.1	0.09	850.897	0.24576	0.17418
		851.637	0.1	0.1	851.637	0.23544	0.16709
		852.378	0.1	0.1	852.378	0.22497	0.1603
		853.118	0.1	0.1	853.118	0.21415	0.15408
		853.858	0.1	0.1	853.858	0.20368	0.1478
		854.598	0.1	0.1	854.598	0.19323	0.14029
		855.338	0.1	0.1	855.338	0.18366	0.13386
		856.077	0.1	0.1	856.077	0.17377	0.12722
		856.817	0.1	0.1	856.817	0.16511	0.12094
		857.557	0.1	0.1	857.557	0.15764	0.11566
		858.296	0.1	0.1	858.296	0.15051	0.11057
		859.036	0.1	0.1	859.036	0.14328	0.10642
		859.775	0.1	0.1	859.775	0.13706	0.10299
		860.514	0.1	0.1	860.514	0.13081	0.0995
		861.253	0.1	0.1	861.253	0.12452	0.09611
		861.992	0.1	0.1	861.992	0.11841	0.09256
		862.731	0.1	0.1	862.731	0.11299	0.08877
		863.47	0.1	0.1	863.47	0.10743	0.08507
		864.209	0.1	0.1	864.209	0.10259	0.08201
		864.948	0.1	0.1	864.948	0.09796	0.07946
		865.687	0.1	0.1	865.687	0.09346	0.07685
		866.425	0.1	0.1	866.425	0.08921	0.07431
		867.164	0.1	0.1	867.164	0.08563	0.07237
		867.902	0.1	0.1	867.902	0.08183	0.06973
		868.641	0.1	0.1	868.641	0.07782	0.06633
		869.379	0.1	0.1	869.379	0.07467	0.06376
		870.117	0.1	0.1	870.117	0.07138	0.06151
		870.855	0.1	0.1	870.855	0.06805	0.05778
		871.593	0.1	0.1	871.593	0.06498	0.05557
		872.331	0.1	0.1	872.331	0.06257	0.05408
		873.069	0.1	0.1	873.069	0.05979	0.05278
		873.807	0.1	0.11	873.807	0.05727	0.0502
		874.544	0.1	0.1	874.544	0.05475	0.04863
		875.282	0.1	0.1	875.282	0.05269	0.04759
		876.019	0.1	0.1	876.019	0.05063	0.04608
		876.757	0.1	0.1	876.757	0.04862	0.0442
		877.494	0.1	0.11	877.494	0.04693	0.04411
		878.231	0.1	0.1	878.231	0.04541	0.04456
		878.969	0.1	0.11	878.969	0.04388	0.0442
		879.706	0.1	0.11	879.706	0.04233	0.04338
		880.443	0.1	0.11	880.443	0.04097	0.04247
		881.18	0.1	0.11	881.18	0.03943	0.04062
		881.916	0.1	0.11	881.916	0.03801	0.03959
		882.653	0.1	0.11	882.653	0.03669	0.03841
		883.39	0.1	0.11	883.39	0.03537	0.03765
		884.126	0.1	0.11	884.126	0.03419	0.0371
		884.863	0.1	0.11	884.863	0.03327	0.03689
		885.599	0.1	0.11	885.599	0.03257	0.03625
		886.336	0.1	0.11	886.336	0.03157	0.03531
		887.072	0.1	0.11	887.072	0.03087	0.03413
		887.808	0.1	0.11	887.808	0.03008	0.0341
		888.544	0.1	0.11	888.544	0.02903	0.03389
		889.28	0.1	0.11	889.28	0.02797	0.03325
		890.016	0.1	0.11	890.016	0.02696	0.03189
		890.752	0.1	0.11	890.752	0.02594	0.0314
		891.488	0.1	0.11	891.488	0.02525	0.03159
		892.223	0.1	0.11	892.223	0.02512	0.0324
		892.959	0.1	0.11	892.959	0.02472	0.03262
		893.694	0.1	0.11	893.694	0.02409	0.03231
		894.43	0.1	0.11	894.43	0.02379	0.03246
		895.165	0.1	0.11	895.165	0.02319	0.03104
		895.9	0.1	0.11	895.9	0.02216	0.02889
		896.635	0.1	0.11	896.635	0.02151	0.02746
		897.37	0.1	0.11	897.37	0.02128	0.02795
		898.105	0.1	0.12	898.105	0.02089	0.02873
		898.84	0.1	0.11	898.84	0.02039	0.02822
		899.575	0.1	0.12	899.575	0.02008	0.02834
		900.31	0.1	0.12	900.31	0.01968	0.02877

## Sheet: Figure 4a
	V(V)	I(A)
Figure 4a	1.2	-0.00149
	1.17835	-0.000594706
	1.15665	0.000156745
	1.135	0.000747314
	1.11335	0.00117
	1.09165	0.00152
	1.07	0.00176
	1.04835	0.00192
	1.02665	0.00202
	1.005	0.00208
	0.98335	0.00213
	0.96165	0.00217
	0.94	0.00218
	0.91835	0.00218
	0.89665	0.00219
	0.875	0.00219
	0.85335	0.0022
	0.83165	0.0022
	0.81	0.00222
	0.78835	0.00222
	0.76665	0.00222
	0.745	0.00222
	0.72335	0.00222
	0.70165	0.00223
	0.68	0.00223
	0.65835	0.00223
	0.63665	0.00223
	0.615	0.00223
	0.59335	0.00223
	0.57165	0.00222
	0.55	0.00222
	0.52835	0.00223
	0.50665	0.00223
	0.485	0.00223
	0.46335	0.00223
	0.44165	0.00222
	0.42	0.00222
	0.39835	0.00222
	0.37665	0.00222
	0.355	0.00223
	0.33335	0.00223
	0.31165	0.00222
	0.29	0.00222
	0.26835	0.00221
	0.24665	0.00222
	0.225	0.00222
	0.20335	0.00222
	0.18165	0.00222
	0.16	0.00222
	0.13835	0.00222
	0.11665	0.00222
	0.095	0.00222
	0.07335	0.00222
	0.05165	0.00222
	0.03	0.00222
	0.00835	0.00222
	-0.01335	0.00223
	-0.035	0.00223
	-0.05665	0.00223
	-0.07835	0.00223
	-0.1	0.00222

## Sheet: Figure 4b
Figure 4b		Wavelength(nm)	EQE (%)	Integral current (mA/cm2)
		300	0.91533	8.3826e-06
		305	0.77213	4.33462e-05
		310	0.85256	0.000294233
		315	2.5854	0.00161
		320	8.282	0.00593
		325	17.6095	0.01797
		330	28.1222	0.03894
		335	38.7691	0.0679
		340	48.8569	0.10307
		345	57.5339	0.14557
		350	64.7458	0.2
		355	69.2596	0.26186
		360	72.6468	0.32794
		365	75.2554	0.40528
		370	75.9747	0.48287
		375	78.094	0.56033
		380	79.4543	0.64473
		385	79.8067	0.73768
		390	81.7297	0.84246
		395	83.2496	0.9717
		400	84.2278	1.12688
		405	84.5695	1.28023
		410	85.1998	1.44189
		415	85.6023	1.6119
		420	86.4245	1.78754
		425	87.3093	1.94793
		430	88.2872	2.11203
		435	88.9547	2.31662
		440	89.7033	2.5428
		445	90.5286	2.79034
		450	91.0122	3.04704
		455	91.5816	3.30565
		460	92.1552	3.56975
		465	92.688	3.83559
		470	92.6868	4.11142
		475	92.5022	4.3998
		480	92.5812	4.68697
		485	92.7067	4.97789
		490	92.786	5.27947
		495	92.8941	5.57687
		500	92.7959	5.86996
		505	93.305	6.16723
		510	93.4149	6.46469
		515	93.5376	6.76279
		520	93.4886	7.06824
		525	93.4425	7.37893
		530	93.6538	7.69056
		535	93.7053	7.99904
		540	93.822	8.30927
		545	93.6116	8.62774
		550	93.505	8.95124
		555	93.6368	9.27076
		560	93.5417	9.58805
		565	93.3169	9.90808
		570	93.0357	10.2257
		575	92.9424	10.5478
		580	92.7003	10.8781
		585	92.6333	11.1965
		590	92.5603	11.5059
		595	92.303	11.829
		600	92.2357	12.161
		605	92.1472	12.4946
		610	91.989	12.8282
		615	91.8476	13.1643
		620	91.5894	13.4951
		625	91.6419	13.8188
		630	91.4099	14.1494
		635	91.2512	14.487
		640	91.1665	14.828
		645	90.9651	15.162
		650	90.7136	15.4851
		655	90.5591	15.8144
		660	90.1603	16.1529
		665	89.5217	16.494
		670	88.8898	16.8319
		675	88.1385	17.1665
		680	87.2553	17.4974
		685	86.27	17.8017
		690	85.4229	18.0928
		695	84.5228	18.3945
		700	83.5041	18.7007
		705	82.5033	19.0099
		710	81.7782	19.3115
		715	81.1845	19.5748
		720	81.1111	19.8139
		725	81.079	20.0721
		730	81.3482	20.3549
		735	81.8612	20.6521
		740	82.1375	20.9566
		745	82.541	21.2661
		750	82.8618	21.5775
		755	83.1415	21.7682
		760	83.332	21.8902
		765	83.1736	22.1273
		770	82.7374	22.428
		775	82.3619	22.7289
		780	81.6614	23.0253
		785	80.1097	23.3073
		790	77.7282	23.5706
		795	73.205	23.8102
		800	64.3433	24.0102
		805	51.8019	24.1634
		810	37.4379	24.263
		815	23.7911	24.3164
		820	12.9352	24.3463
		825	7.05305	24.3654
		830	5.10821	24.3782
		835	2.92916	24.3858
		840	1.52797	24.39
		845	0.89336	24.3925
		850	0.60524	24.4363

## Sheet: Figure 4c
Figure 4c		No.	Voc (V)	Jsc (mA/cm2)	Fill Factor (%)	PCE (%)
		1	1.14	24.31	79.06	21.96
		2	1.17	24.48	80.39	22.94
		3	1.15	24.41	80.1	22.57
		4	1.16	24.63	79.98	22.92
		5	1.16	24.09	78.81	21.93
		6	1.16	24.53	79.87	22.77
		7	1.16	24.1	79.05	22.08
		8	1.16	24.54	79.93	22.7
		9	1.14	24.76	78.44	22.2
		10	1.15	24.61	77.55	21.95
		11	1.15	23.75	80.16	21.83
		12	1.14	23.94	79.9	21.84
		13	1.16	23.36	79.42	21.54
		14	1.16	23.9	79.92	22.2
		15	1.16	24.52	80.94	23.1
		16	1.16	24.3	79.17	22.33
		17	1.12	24.21	75.91	20.67
		18	1.13	24.42	77.47	21.47
		19	1.13	24.14	76.59	20.86
		20	1.14	24.27	77.48	21.51
		21	1.14	24.23	78.04	21.65
		22	1.13	24.96	75.15	21.18
		23	1.13	24.74	75.67	21.15
		24	1.15	24.64	74.33	21.02
		25	1.14	24.65	75.05	21.05
		26	1.14	24.75	76.47	21.6
		27	1.15	24.58	76.12	21.43
		28	1.13	24.24	76.94	21.09
		29	1.15	24.74	77.29	21.94
		30	1.14	23.86	77.62	21.11
		31	1.14	24.55	77.62	21.67
		32	1.14	24.71	80.96	22.72
		33	1.15	24.8	80.82	22.98
		34	1.15	24.65	81.12	23
		35	1.15	24.71	80.91	22.94
		36	1.13	24.77	80.43	22.43
		37	1.13	24.8	80.55	22.61
		38	1.14	24.7	80.33	22.65
		39	1.13	24.6	80.6	22.5
		40	1.15	24.79	77.49	22.02
		41	1.15	24.9	78.29	22.33
		42	1.14	24.65	79.91	22.49
		43	1.14	24.61	78.94	22.11
		44	1.14	24.68	78.43	22.16
		45	1.14	24.76	79.44	22.46
		46	1.15	24.75	77.81	22.18
		47	1.15	24.68	80.9	23.04
		48	1.16	24.83	80.66	23.21
		49	1.16	24.63	80.69	23.06
		50	1.16	24.66	81.17	23.22

## Sheet: Figure 4d
		V(V)	I(A)
Figure 4d		12	-0.05943
		11.827	-0.04838
		11.6545	-0.03609
		11.4815	-0.02378
		11.3085	-0.01237
		11.1355	-0.00214
		10.963	0.00621
		10.79	0.0129
		10.617	0.01828
		10.4445	0.02226
		10.2715	0.02514
		10.0985	0.02717
		9.9255	0.02857
		9.753	0.02954
		9.58	0.0302
		9.407	0.03067
		9.2345	0.03105
		9.0615	0.03122
		8.8885	0.03148
		8.7155	0.03169
		8.543	0.03184
		8.37	0.032
		8.197	0.03208
		8.0245	0.03214
		7.8515	0.03225
		7.6785	0.03233
		7.5055	0.03243
		7.333	0.03251
		7.16	0.03256
		6.987	0.03247
		6.8145	0.03258
		6.6415	0.03262
		6.4685	0.03264
		6.2955	0.03273
		6.123	0.03276
		5.95	0.03279
		5.777	0.03281
		5.6045	0.03282
		5.4315	0.03285
		5.2585	0.03286
		5.0855	0.03287
		4.913	0.03288
		4.74	0.03289
		4.567	0.03291
		4.3945	0.03291
		4.2215	0.03291
		4.0485	0.03292
		3.8755	0.03292
		3.703	0.03293
		3.53	0.03294
		3.357	0.03295
		3.1845	0.03295
		3.0115	0.03296
		2.8385	0.03297
		2.6655	0.03297
		2.493	0.03298
		2.32	0.03298
		2.147	0.03299
		1.9745	0.033
		1.8015	0.033
		1.6285	0.03301
		1.4555	0.03302
		1.283	0.03303
		1.11	0.03304
		0.937	0.03305
		0.7645	0.03306
		0.5915	0.03307
		0.4185	0.03307
		0.2455	0.03308
		0.073	0.03309
		-0.1	0.03312

[truncated: 39 more sheets: Figure 4e, Figure 4f, Supplementary Figure 4a, Supplementary Figure 4b, Supplementary Figure 5, Supplementary Figure 6a, Supplementary Figure 6b, Supplementary Figure 7, Supplementary Figure 8, Supplementary Figure 9, Supplementary Figure 10, Supplementary Figure 11, Supplementary Figure 12, Supplementary Figure 13, Supplementary Figure 14, Supplementary Figure 15, Supplementary Figure 17, Supplementary Figure 19, Supplementary Figure 20, Supplementary Figure 21 …]
